# Supplementary material for: ﻿Botryosphaerialean fungi associated with woody oil plants cultivated in Sichuan Province, China
Source: MycoKeys. 2023 May 23;97:71–116. doi: 10.3897/mycokeys.97.103118 (PMC10230375; doi:10.3897/mycokeys.97.103118)
Supplement: XML Treatment for Aplosporella ginkgonis [file mycokeys.97.103118-treatment1.xml]

<!DOCTYPE tp:taxon-treatment
  PUBLIC "-//TaxonX//DTD Taxonomic Treatment Publishing DTD v0 20100105//EN" "tax-treatment-NSO.dtd">
<tp:taxon-treatment xmlns:tp="http://www.plazi.org/taxpub"><tp:treatment-meta><kwd-group><label>Taxon classification</label><kwd>
                <named-content content-type="kingdom">Fungi</named-content>
              </kwd><kwd>
                <named-content content-type="order">Botryosphaeriales</named-content>
              </kwd><kwd>
                <named-content content-type="family">Botryosphaeriaceae</named-content>
              </kwd></kwd-group><mixed-citation publication-type="journal"><person-group><name><surname>Li</surname><given-names>Wen-Li</given-names></name><name><surname>Liang</surname><given-names>Rui-Ru</given-names></name><name><surname>Dissanayake</surname><given-names>Asha J.</given-names></name><name><surname>Liu</surname><given-names>Jian-Kui</given-names></name></person-group><article-title>﻿Botryosphaerialean fungi associated with woody oil plants cultivated in Sichuan Province, China</article-title><source>MycoKeys</source><day>23</day><month>05</month><year>2023</year><volume>97</volume><fpage>71</fpage><lpage>116</lpage><pub-id pub-id-type="doi">10.3897/mycokeys.97.103118</pub-id></mixed-citation></tp:treatment-meta><tp:nomenclature><label>﻿</label><tp:taxon-name>
              <object-id xmlns:xlink="http://www.w3.org/1999/xlink" content-type="arpha" xlink:type="simple">6D8A1E3F-F7BE-55D1-80D5-787E2182406F</object-id>
              <tp:taxon-name-part taxon-name-part-type="genus" reg="Aplosporella">Aplosporella</tp:taxon-name-part>
              <tp:taxon-name-part taxon-name-part-type="species" reg="ginkgonis">ginkgonis</tp:taxon-name-part>
              <object-id xmlns:xlink="http://www.w3.org/1999/xlink" content-type="mycobank" xlink:type="simple"> 552938</object-id>
            </tp:taxon-name><tp:taxon-authority>C.M. Tian, Z. Du &amp; K.D. Hyde. Mycosphere 8(2): 1249 (2017).</tp:taxon-authority><xref ref-type="fig" rid="F5">Fig. 5</xref></tp:nomenclature><tp:treatment-sec sec-type="description" id="SECID0EARAI"><title>Description.</title><p><italic>Saprobic</italic> on decaying branches of <italic><tp:taxon-name><tp:taxon-name-part taxon-name-part-type="genus" reg="Zanthoxylum">Zanthoxylum</tp:taxon-name-part><tp:taxon-name-part taxon-name-part-type="species" reg="bungeanum">bungeanum</tp:taxon-name-part></tp:taxon-name></italic>. <bold>Sexual morph</bold>: Not observed. <bold>Asexual morph</bold>: Coelomycetous, <bold><italic>Conidiomata</italic></bold> 558–657 × 216–241 μm (<italic>x̄</italic> = 235.5 × 228.5 μm, n = 10), immersed, partially erumpent when mature, multilocular, locules separated by pale brown cells of <bold><italic>textura angularis</italic>. <italic>Peridium</italic></bold> 65–106 μm wide, wall 6–10 cell-layers thick, outer layers composed of 3–4 layers of pale brown cells of <bold><italic>textura globulosa</italic></bold>, intermediate layers composed of dark brown cells of <bold><italic>textura angularis</italic></bold>, becoming pale brown towards the inner region. <bold><italic>Ostiole</italic></bold> 138–171 μm diam., central. <bold><italic>Conidiophores</italic></bold> reduced to conidiogenous cells. <bold><italic>Conidiogenous cells</italic></bold> 12–13 × 7.5–8 μm (<italic>x̄</italic> = 12.5 × 8 μm, n = 20), holoblastic, hyaline, cylindrical to doliiform, smooth-walled. <bold><italic>Conidia</italic></bold> 17–20 × 6.5–7.5 μm (<italic>x̄</italic> = 18.5 × 7 μm, n = 30), L/W ratio = 2.5, ellipsoidal to subcylindrical, with both ends rounded, initially hyaline, becoming dark brown, aseptate.</p><fig id="F5" position="float" orientation="portrait"><object-id xmlns:xlink="http://www.w3.org/1999/xlink" content-type="doi" xlink:type="simple">10.3897/mycokeys.97.103118.figure5</object-id><object-id xmlns:xlink="http://www.w3.org/1999/xlink" content-type="arpha" xlink:type="simple">305AA23F-EF95-56DC-9FE8-BD6F9101C3A2</object-id><label>Figure 5.</label><caption><p><italic><tp:taxon-name><tp:taxon-name-part taxon-name-part-type="genus" reg="Aplosporella">Aplosporella</tp:taxon-name-part><tp:taxon-name-part taxon-name-part-type="species" reg="ginkgonis">ginkgonis</tp:taxon-name-part></tp:taxon-name></italic> (<abbrev xmlns:xlink="http://www.w3.org/1999/xlink" xlink:title="Herbarium, University of Electronic Science and Technology" id="ABBRID0EKTAI" xlink:type="simple">HUEST</abbrev> 22.0092, new host record) <bold>a–c</bold> appearance of conidiomata on natural substrate <bold>d</bold> vertical section of conidioma <bold>e</bold> section of peridium <bold>f</bold> conidiogenous cells and developing conidia <bold>g–k</bold> brown aseptate conidia <bold>l</bold> upper view of the colony on <abbrev xmlns:xlink="http://www.w3.org/1999/xlink" xlink:title="potato dextrose agar" id="ABBRID0E1TAI" xlink:type="simple">PDA</abbrev> after 14 d <bold>m</bold> reverse view of the colony on <abbrev xmlns:xlink="http://www.w3.org/1999/xlink" xlink:title="potato dextrose agar" id="ABBRID0EAUAI" xlink:type="simple">PDA</abbrev> after 14 d. Scale bars: 100 μm (<bold>d</bold>); 40 μm (<bold>e</bold>); 10 μm (<bold>f–k</bold>).</p></caption><graphic xmlns:xlink="http://www.w3.org/1999/xlink" xlink:href="mycokeys-97-071-g005.jpg" position="float" orientation="portrait" xlink:type="simple" id="oo_853827.jpg"><uri content-type="original_file" xlink:type="simple">https://binary.pensoft.net/fig/853827</uri></graphic></fig></tp:treatment-sec><tp:treatment-sec sec-type="description" id="SECID0EPUAI"><title>Culture characteristics.</title><p>Colonies on <abbrev xmlns:xlink="http://www.w3.org/1999/xlink" xlink:title="potato dextrose agar" id="ABBRID0EVUAI" xlink:type="simple">PDA</abbrev> developing dense aerial mycelium with age, becoming white to gray-brown at the surface, and whitish to yellowish brown at the reverse, producing a brown pigment, with sinuate edges.</p></tp:treatment-sec><tp:treatment-sec sec-type="material" id="SECID0EZUAI"><title>Material examined.</title><p>China, Sichuan Province, Yaan City, Hanyuan County, <named-content xmlns:xlink="http://www.w3.org/1999/xlink" content-type="dwc:verbatimCoordinates" xlink:type="simple"><named-content content-type="geo-json" specific-use="{&#34;type&#34;:&#34;Point&#34;,&#34;coordinates&#34;:[102.630000,29.280833]}" id="NCID0ECVAI" xlink:type="simple">29°16'51"N, 102°37'48"E</named-content></named-content>, elevation 1,689 m, on dead branches of <italic><tp:taxon-name><tp:taxon-name-part taxon-name-part-type="genus" reg="Zanthoxylum">Zanthoxylum</tp:taxon-name-part><tp:taxon-name-part taxon-name-part-type="species" reg="bungeanum">bungeanum</tp:taxon-name-part></tp:taxon-name></italic>, 30<sup>th</sup> October 2021, W.L. Li, HJ 511 (<abbrev xmlns:xlink="http://www.w3.org/1999/xlink" xlink:title="Herbarium, University of Electronic Science and Technology" id="ABBRID0EUVAI" xlink:type="simple">HUEST</abbrev> 22.0092), living culture <abbrev xmlns:xlink="http://www.w3.org/1999/xlink" xlink:title="University of Electronic Science and Technology Culture Collection" id="ABBRID0EYVAI" xlink:type="simple">UESTCC</abbrev> 22.0091.</p></tp:treatment-sec><tp:treatment-sec sec-type="notes" id="SECID0E3VAI"><title>Notes.</title><p><italic><tp:taxon-name><tp:taxon-name-part taxon-name-part-type="genus" reg="Aplosporella">Aplosporella</tp:taxon-name-part><tp:taxon-name-part taxon-name-part-type="species" reg="ginkgonis">ginkgonis</tp:taxon-name-part></tp:taxon-name></italic> was introduced by <xref ref-type="bibr" rid="B17">Du et al. (2017)</xref> and isolated from diseased branches of <italic><tp:taxon-name><tp:taxon-name-part taxon-name-part-type="genus" reg="Ginkgo">Ginkgo</tp:taxon-name-part><tp:taxon-name-part taxon-name-part-type="species" reg="biloba">biloba</tp:taxon-name-part></tp:taxon-name></italic> and <italic><tp:taxon-name><tp:taxon-name-part taxon-name-part-type="genus" reg="Morus">Morus</tp:taxon-name-part><tp:taxon-name-part taxon-name-part-type="species" reg="alba">alba</tp:taxon-name-part></tp:taxon-name></italic> from Gansu Province in China. One isolate (<abbrev xmlns:xlink="http://www.w3.org/1999/xlink" xlink:title="University of Electronic Science and Technology Culture Collection" id="ABBRID0EHXAI" xlink:type="simple">UESTCC</abbrev> 22.0091) obtained in this study from <italic><tp:taxon-name><tp:taxon-name-part taxon-name-part-type="genus" reg="Zanthoxylum">Zanthoxylum</tp:taxon-name-part><tp:taxon-name-part taxon-name-part-type="species" reg="bungeanum">bungeanum</tp:taxon-name-part></tp:taxon-name></italic> is morphologically similar to the original description of <italic><tp:taxon-name><tp:taxon-name-part taxon-name-part-type="genus" reg="Aplosporella">Aplosporella</tp:taxon-name-part><tp:taxon-name-part taxon-name-part-type="species" reg="ginkgonis">ginkgonis</tp:taxon-name-part></tp:taxon-name></italic>, and the sequences data are identical to the previous data (99%–100%). We, thus, identify the new collection as <italic><tp:taxon-name><tp:taxon-name-part taxon-name-part-type="genus" reg="Aplosporella">Aplosporella</tp:taxon-name-part><tp:taxon-name-part taxon-name-part-type="species" reg="ginkgonis">ginkgonis</tp:taxon-name-part></tp:taxon-name></italic> and this is the first report from <italic><tp:taxon-name><tp:taxon-name-part taxon-name-part-type="genus" reg="Zanthoxylum">Zanthoxylum</tp:taxon-name-part><tp:taxon-name-part taxon-name-part-type="species" reg="bungeanum">bungeanum</tp:taxon-name-part></tp:taxon-name></italic>.</p></tp:treatment-sec><ref-list><ref id="B17"><mixed-citation xmlns:xlink="http://www.w3.org/1999/xlink" xlink:type="simple"><person-group><name name-style="western"><surname>Du</surname><given-names>Z</given-names></name><name name-style="western"><surname>Fan</surname><given-names>XL</given-names></name><name name-style="western"><surname>Yang</surname><given-names>Q</given-names></name><name name-style="western"><surname>Hyde</surname><given-names>KD</given-names></name><name name-style="western"><surname>Tian</surname><given-names>CM</given-names></name></person-group> (<year>2017</year>) <article-title><italic><tp:taxon-name><tp:taxon-name-part taxon-name-part-type="genus">Aplosporella</tp:taxon-name-part><tp:taxon-name-part taxon-name-part-type="species">ginkgonis</tp:taxon-name-part></tp:taxon-name></italic> (<tp:taxon-name><tp:taxon-name-part taxon-name-part-type="genus">Aplosporellaceae</tp:taxon-name-part></tp:taxon-name>, <tp:taxon-name><tp:taxon-name-part taxon-name-part-type="order">Botryosphaeriales</tp:taxon-name-part></tp:taxon-name>), a new species isolated from <italic><tp:taxon-name><tp:taxon-name-part taxon-name-part-type="genus">Ginkgo</tp:taxon-name-part><tp:taxon-name-part taxon-name-part-type="species">biloba</tp:taxon-name-part></tp:taxon-name></italic> in China.</article-title><source>Mycosphere</source><volume>8</volume>(<issue>2</issue>): <fpage>1246</fpage>–<lpage>1252</lpage>. <ext-link xlink:href="10.5943/mycosphere/8/2/8" ext-link-type="doi" xlink:type="simple">https://doi.org/10.5943/mycosphere/8/2/8</ext-link></mixed-citation></ref></ref-list></tp:taxon-treatment>
