# Supplementary material for: ﻿Botryosphaerialean fungi associated with woody oil plants cultivated in Sichuan Province, China
Source: MycoKeys. 2023 May 23;97:71–116. doi: 10.3897/mycokeys.97.103118 (PMC10230375; doi:10.3897/mycokeys.97.103118)
Supplement: XML Treatment for Aplosporella prunicola [file mycokeys.97.103118-treatment2.xml]

<!DOCTYPE tp:taxon-treatment
  PUBLIC "-//TaxonX//DTD Taxonomic Treatment Publishing DTD v0 20100105//EN" "tax-treatment-NSO.dtd">
<tp:taxon-treatment xmlns:tp="http://www.plazi.org/taxpub"><tp:treatment-meta><kwd-group><label>Taxon classification</label><kwd>
                <named-content content-type="kingdom">Fungi</named-content>
              </kwd><kwd>
                <named-content content-type="order">Botryosphaeriales</named-content>
              </kwd><kwd>
                <named-content content-type="family">Botryosphaeriaceae</named-content>
              </kwd></kwd-group><mixed-citation publication-type="journal"><person-group><name><surname>Li</surname><given-names>Wen-Li</given-names></name><name><surname>Liang</surname><given-names>Rui-Ru</given-names></name><name><surname>Dissanayake</surname><given-names>Asha J.</given-names></name><name><surname>Liu</surname><given-names>Jian-Kui</given-names></name></person-group><article-title>﻿Botryosphaerialean fungi associated with woody oil plants cultivated in Sichuan Province, China</article-title><source>MycoKeys</source><day>23</day><month>05</month><year>2023</year><volume>97</volume><fpage>71</fpage><lpage>116</lpage><pub-id pub-id-type="doi">10.3897/mycokeys.97.103118</pub-id></mixed-citation></tp:treatment-meta><tp:nomenclature><label>﻿</label><tp:taxon-name>
              <object-id xmlns:xlink="http://www.w3.org/1999/xlink" content-type="arpha" xlink:type="simple">F381966D-E265-555A-9986-B2F5712013BD</object-id>
              <tp:taxon-name-part taxon-name-part-type="genus" reg="Aplosporella">Aplosporella</tp:taxon-name-part>
              <tp:taxon-name-part taxon-name-part-type="species" reg="prunicola">prunicola</tp:taxon-name-part>
              <object-id xmlns:xlink="http://www.w3.org/1999/xlink" content-type="mycobank" xlink:type="simple"> 504373</object-id>
            </tp:taxon-name><tp:taxon-authority>Damm &amp; Crous Fungal Diversity 27: 39 (2007).</tp:taxon-authority><xref ref-type="fig" rid="F6">Fig. 6</xref></tp:nomenclature><tp:treatment-sec sec-type="description" id="SECID0EE1AI"><title>Description.</title><p><italic>Saprobic</italic> on decaying branches of <italic><tp:taxon-name><tp:taxon-name-part taxon-name-part-type="genus" reg="Zanthoxylum">Zanthoxylum</tp:taxon-name-part><tp:taxon-name-part taxon-name-part-type="species" reg="bungeanum">bungeanum</tp:taxon-name-part></tp:taxon-name></italic>. <bold>Sexual morph</bold>: Not observed. <bold>Asexual morph</bold>: Coelomycetous, <bold><italic>Conidiomata</italic></bold> 355–408 × 568.5–599 μm (<italic>x̄</italic> = 381.5 × 584 μm, n = 10), immersed, partially erumpent when mature, multilocular, locules divided by pale brown cells of <bold><italic>textura angularis</italic>. <italic>Peridium</italic></bold> 107–122 μm wide, composed of 3–5 layers of pale brown cells of <bold><italic>textura globulosa</italic>. <italic>Ostiole</italic></bold> 70–88 μm diam., central. <bold><italic>Conidiophores</italic></bold> reduced to conidiogenous cells. <bold><italic>Conidiogenous cells</italic></bold> 6.5–10 × 2–3 μm (<italic>x̄</italic> = 8 × 2.5 μm, n = 20), holoblastic, hyaline, cylindrical, smooth-walled. <bold><italic>Conidia</italic></bold> 20–23.5 × 12–13.5 μm (<italic>x̄</italic> = 21.5 × 13 μm, n = 30), L/W ratio = 1.6, ellipsoidal to subcylindrical, with both ends broadly rounded, initially hyaline, becoming dark brown, aseptate, smooth.</p><fig id="F6" position="float" orientation="portrait"><object-id xmlns:xlink="http://www.w3.org/1999/xlink" content-type="doi" xlink:type="simple">10.3897/mycokeys.97.103118.figure6</object-id><object-id xmlns:xlink="http://www.w3.org/1999/xlink" content-type="arpha" xlink:type="simple">15F2BCCB-5F86-5F7D-922B-CCB78355AC1C</object-id><label>Figure 6.</label><caption><p><italic><tp:taxon-name><tp:taxon-name-part taxon-name-part-type="genus" reg="Aplosporella">Aplosporella</tp:taxon-name-part><tp:taxon-name-part taxon-name-part-type="species" reg="prunicola">prunicola</tp:taxon-name-part></tp:taxon-name></italic> (<abbrev xmlns:xlink="http://www.w3.org/1999/xlink" xlink:title="Herbarium, University of Electronic Science and Technology" id="ABBRID0EK3AI" xlink:type="simple">HUEST</abbrev> 22.0091, new host record) <bold>a, b</bold> appearance of conidiomata on natural substrate <bold>c</bold> vertical section of multiloculate conidioma <bold>d, e</bold> section of peridium <bold>f–i</bold> conidiogenous cells and developing conidia <bold>j–n</bold> brown aseptate conidia. Scale bars: 100 μm (<bold>c</bold>); 20 μm (<bold>d, e</bold>); 10 μm (<bold>f–n</bold>).</p></caption><graphic xmlns:xlink="http://www.w3.org/1999/xlink" xlink:href="mycokeys-97-071-g006.jpg" position="float" orientation="portrait" xlink:type="simple" id="oo_853828.jpg"><uri content-type="original_file" xlink:type="simple">https://binary.pensoft.net/fig/853828</uri></graphic></fig></tp:treatment-sec><tp:treatment-sec sec-type="description" id="SECID0ED4AI"><title>Culture characteristics.</title><p>Colonies on <abbrev xmlns:xlink="http://www.w3.org/1999/xlink" xlink:title="potato dextrose agar" id="ABBRID0EJ4AI" xlink:type="simple">PDA</abbrev> after 7 d, becoming pale olivaceous-gray to olivaceous-black at the surface, and olivaceous black at the reverse, with irregular edges.</p></tp:treatment-sec><tp:treatment-sec sec-type="material" id="SECID0EN4AI"><title>Material examined.</title><p>China, Sichuan Province, Yaan City, Hanyuan County, <named-content xmlns:xlink="http://www.w3.org/1999/xlink" content-type="dwc:verbatimCoordinates" xlink:type="simple"><named-content content-type="geo-json" specific-use="{&#34;type&#34;:&#34;Point&#34;,&#34;coordinates&#34;:[102.630000,29.280833]}" id="NCID0EW4AI" xlink:type="simple">29°16'51"N, 102°37'48"E</named-content></named-content>, elevation 1,689 m, on dead branches of <italic><tp:taxon-name><tp:taxon-name-part taxon-name-part-type="genus" reg="Zanthoxylum">Zanthoxylum</tp:taxon-name-part><tp:taxon-name-part taxon-name-part-type="species" reg="bungeanum">bungeanum</tp:taxon-name-part></tp:taxon-name></italic>, 30<sup>th</sup> October 2021, W.L Li, HJ 509 (<abbrev xmlns:xlink="http://www.w3.org/1999/xlink" xlink:title="Herbarium, University of Electronic Science and Technology" id="ABBRID0EI5AI" xlink:type="simple">HUEST</abbrev> 22.0091), living culture <abbrev xmlns:xlink="http://www.w3.org/1999/xlink" xlink:title="University of Electronic Science and Technology Culture Collection" id="ABBRID0EM5AI" xlink:type="simple">UESTCC</abbrev> 22.0090.</p></tp:treatment-sec><tp:treatment-sec sec-type="notes" id="SECID0EQ5AI"><title>Notes.</title><p>Our isolate <abbrev xmlns:xlink="http://www.w3.org/1999/xlink" xlink:title="University of Electronic Science and Technology Culture Collection" id="ABBRID0EW5AI" xlink:type="simple">UESTCC</abbrev> 22.0090 morphologically lines up with the description of <italic><tp:taxon-name><tp:taxon-name-part taxon-name-part-type="genus" reg="Aplosporella">Aplosporella</tp:taxon-name-part><tp:taxon-name-part taxon-name-part-type="species" reg="prunicola">prunicola</tp:taxon-name-part></tp:taxon-name></italic> provided by <xref ref-type="bibr" rid="B12">Damm et al. (2007)</xref> in having immersed to erumpent, multilocular conidiomata and brown, smooth‐walled, ovoid to oblong conidia. The strain <abbrev xmlns:xlink="http://www.w3.org/1999/xlink" xlink:title="University of Electronic Science and Technology Culture Collection" id="ABBRID0EJ6AI" xlink:type="simple">UESTCC</abbrev> 22.0090 is phylogenetically and morphologically similar to <italic><tp:taxon-name><tp:taxon-name-part taxon-name-part-type="genus" reg="Aplosporella">A.</tp:taxon-name-part><tp:taxon-name-part taxon-name-part-type="species" reg="yalgorensis">yalgorensis</tp:taxon-name-part></tp:taxon-name></italic> and <italic><tp:taxon-name><tp:taxon-name-part taxon-name-part-type="genus" reg="Aplosporella">A.</tp:taxon-name-part><tp:taxon-name-part taxon-name-part-type="species" reg="prunicola">prunicola</tp:taxon-name-part></tp:taxon-name></italic>, however, <italic><tp:taxon-name><tp:taxon-name-part taxon-name-part-type="genus" reg="Aplosporella">A.</tp:taxon-name-part><tp:taxon-name-part taxon-name-part-type="species" reg="yalgorensis">yalgorensis</tp:taxon-name-part></tp:taxon-name></italic> can be distinguished from other <italic><tp:taxon-name><tp:taxon-name-part taxon-name-part-type="genus" reg="Aplosporella">Aplosporella</tp:taxon-name-part></tp:taxon-name></italic> species by its pitted conidial walls. Thus, the strain <abbrev xmlns:xlink="http://www.w3.org/1999/xlink" xlink:title="University of Electronic Science and Technology Culture Collection" id="ABBRID0EVABI" xlink:type="simple">UESTCC</abbrev> 22.0090 was identified as <italic><tp:taxon-name><tp:taxon-name-part taxon-name-part-type="genus" reg="Aplosporella">A.</tp:taxon-name-part><tp:taxon-name-part taxon-name-part-type="species" reg="prunicola">prunicola</tp:taxon-name-part></tp:taxon-name></italic> based on current evidence. This is the first time <italic><tp:taxon-name><tp:taxon-name-part taxon-name-part-type="genus" reg="Aplosporella">A.</tp:taxon-name-part><tp:taxon-name-part taxon-name-part-type="species" reg="prunicola">prunicola</tp:taxon-name-part></tp:taxon-name></italic> is reported from <italic><tp:taxon-name><tp:taxon-name-part taxon-name-part-type="genus" reg="Zanthoxylum">Zanthoxylum</tp:taxon-name-part><tp:taxon-name-part taxon-name-part-type="species" reg="bungeanum">bungeanum</tp:taxon-name-part></tp:taxon-name></italic> in China.</p></tp:treatment-sec><ref-list><ref id="B12"><mixed-citation xmlns:xlink="http://www.w3.org/1999/xlink" xlink:type="simple"><person-group><name name-style="western"><surname>Damm</surname><given-names>U</given-names></name><name name-style="western"><surname>Fourie</surname><given-names>PH</given-names></name><name name-style="western"><surname>Crous</surname><given-names>PW</given-names></name></person-group> (<year>2007</year>) <article-title><italic><tp:taxon-name><tp:taxon-name-part taxon-name-part-type="genus">Aplosporella</tp:taxon-name-part><tp:taxon-name-part taxon-name-part-type="species">prunicola</tp:taxon-name-part></tp:taxon-name></italic>, a novel species of anamorphic <tp:taxon-name><tp:taxon-name-part taxon-name-part-type="genus">Botryosphaeriaceae</tp:taxon-name-part></tp:taxon-name>.</article-title><source>Fungal Diversity</source><volume>27</volume>: <fpage>35</fpage>–<lpage>43</lpage>.</mixed-citation></ref></ref-list></tp:taxon-treatment>
