# Supplementary material for: ﻿Botryosphaerialean fungi associated with woody oil plants cultivated in Sichuan Province, China
Source: MycoKeys. 2023 May 23;97:71–116. doi: 10.3897/mycokeys.97.103118 (PMC10230375; doi:10.3897/mycokeys.97.103118)
Supplement: XML Treatment for Diplodia acerigena [file mycokeys.97.103118-treatment3.xml]

<!DOCTYPE tp:taxon-treatment
  PUBLIC "-//TaxonX//DTD Taxonomic Treatment Publishing DTD v0 20100105//EN" "tax-treatment-NSO.dtd">
<tp:taxon-treatment xmlns:tp="http://www.plazi.org/taxpub"><tp:treatment-meta><kwd-group><label>Taxon classification</label><kwd>
                <named-content content-type="kingdom">Fungi</named-content>
              </kwd><kwd>
                <named-content content-type="order">Botryosphaeriales</named-content>
              </kwd><kwd>
                <named-content content-type="family">Botryosphaeriaceae</named-content>
              </kwd></kwd-group><mixed-citation publication-type="journal"><person-group><name><surname>Li</surname><given-names>Wen-Li</given-names></name><name><surname>Liang</surname><given-names>Rui-Ru</given-names></name><name><surname>Dissanayake</surname><given-names>Asha J.</given-names></name><name><surname>Liu</surname><given-names>Jian-Kui</given-names></name></person-group><article-title>﻿Botryosphaerialean fungi associated with woody oil plants cultivated in Sichuan Province, China</article-title><source>MycoKeys</source><day>23</day><month>05</month><year>2023</year><volume>97</volume><fpage>71</fpage><lpage>116</lpage><pub-id pub-id-type="doi">10.3897/mycokeys.97.103118</pub-id></mixed-citation></tp:treatment-meta><tp:nomenclature><label>﻿</label><tp:taxon-name>
              <object-id xmlns:xlink="http://www.w3.org/1999/xlink" content-type="arpha" xlink:type="simple">A5B7C2CA-507C-5B7A-A8C9-391CFD522891</object-id>
              <tp:taxon-name-part taxon-name-part-type="genus" reg="Diplodia">Diplodia</tp:taxon-name-part>
              <tp:taxon-name-part taxon-name-part-type="species" reg="acerigena">acerigena</tp:taxon-name-part>
              <object-id xmlns:xlink="http://www.w3.org/1999/xlink" content-type="mycobank" xlink:type="simple"> 847163</object-id>
            </tp:taxon-name><tp:taxon-authority>L.W. Li &amp; Jian K. Liu</tp:taxon-authority><tp:taxon-status xmlns:xlink="http://www.w3.org/1999/xlink" xlink:type="simple">sp. nov.</tp:taxon-status><xref ref-type="fig" rid="F7">Figs 7</xref><xref ref-type="fig" rid="F8">, 8</xref></tp:nomenclature><tp:treatment-sec sec-type="etymology" id="SECID0EMDBI"><title>Etymology.</title><p>The epithet ‘‘acerigena’’ refers to the host genus <italic><tp:taxon-name><tp:taxon-name-part taxon-name-part-type="genus" reg="Acer">Acer</tp:taxon-name-part></tp:taxon-name></italic>, on which the holotype was collected.</p></tp:treatment-sec><tp:treatment-sec sec-type="Holotype" id="SECID0EZDBI"><title>Holotype.</title><p>HKAS 125891.</p></tp:treatment-sec><tp:treatment-sec sec-type="description" id="SECID0E5DBI"><title>Description.</title><p><italic>Saprobic</italic> on decaying branches of <italic><tp:taxon-name><tp:taxon-name-part taxon-name-part-type="genus" reg="Acer">Acer</tp:taxon-name-part><tp:taxon-name-part taxon-name-part-type="species" reg="truncatum">truncatum</tp:taxon-name-part></tp:taxon-name></italic>. <bold>Sexual morph: <italic>Ascomata</italic></bold> 304.5–321 × 217–260 (<italic>x̄</italic> = 313 × 238.5 μm, n = 20), more or less subglobose, solitary or gregarious, semi-immersed, medium brown to dark brown, unilocular, papillate, ostiolate. <bold><italic>Ostiole</italic></bold> 101–115 μm diam., conical or circular, central, papillate, periphysate. <bold><italic>Peridium</italic></bold> 23–29 μm wide, composed of 3–5 layers of dark brown cells of <bold><italic>textura angularis</italic>. <italic>Pseudoparaphyses</italic></bold> 3.5–5 μm wide, hyaline, branched, septate. <bold><italic>Asci</italic></bold> 98–120 × 24–32.5 μm (<italic>x̄</italic> = 109 × 28 μm, n = 30), (4–)8-spored, clavate, stipitate, irregularly bitunicate, apex rounded with an ocular chamber. <bold><italic>Ascospores</italic></bold> 24.5–31.5 × 13.5–16 μm (<italic>x̄</italic> = 28 × 14.5 μm, n = 30), L/W ratio = 2, biseriate, broadly fusiform to oval, widest in the middle, both ends obtuse, hyaline, moderately thick-walled, smooth, becoming brown and 2-septate when aged. <bold>Asexual morph</bold>: Coelomycetous, pycnidia produced on mycelium in <abbrev xmlns:xlink="http://www.w3.org/1999/xlink" xlink:title="potato dextrose agar" id="ABBRID0ETFBI" xlink:type="simple">PDA</abbrev>. <bold><italic>Conidiomata</italic></bold> stromatic, mostly solitary, gray to black, globose to subglobose. <bold><italic>Paraphyses</italic></bold> 2–3.5 μm wide, hyaline, subcylindrical, branched, septate. <bold><italic>Conidiophores</italic></bold> absent. <bold><italic>Conidiogenous cells</italic></bold> 9–12 × 3.5–5 μm (<italic>x̄</italic> = 10.5 × 4.5 μm, n = 20), holoblastic, hyaline, cylindrical. <bold><italic>Conidia</italic></bold> 21–24 × 10–11 μm (<italic>x̄</italic> = 22.5 × 10.5 μm, n = 30), L/W ratio = 2, aseptate, thick-walled, wall externally smooth, roughened on the inner surface, initially hyaline becoming dark brown, obovoid to ellipsoid, both ends broadly rounded. <bold><italic>Spermatogenous cells</italic></bold> 7–9.5 × 2.5–3.5 μm (<italic>x̄</italic> = 8 × 3 μm, n = 20), discrete or integrated, hyaline, smooth, cylindrical, holoblastic or proliferating via. determinate phialides with periclinal thickening. <bold><italic>Spermatia</italic></bold> 7–11.5 × 3–4 μm (<italic>x̄</italic> = 9 × 3.5 μm, n = 30), hyaline, smooth, aseptate, rod-shaped with rounded ends.</p><fig id="F7" position="float" orientation="portrait"><object-id xmlns:xlink="http://www.w3.org/1999/xlink" content-type="doi" xlink:type="simple">10.3897/mycokeys.97.103118.figure7</object-id><object-id xmlns:xlink="http://www.w3.org/1999/xlink" content-type="arpha" xlink:type="simple">B5C9BD2C-98B3-53C1-8704-F9AF15EF07AE</object-id><label>Figure 7.</label><caption><p>The sexual morph of <italic><tp:taxon-name><tp:taxon-name-part taxon-name-part-type="genus" reg="Diplodia">Diplodia</tp:taxon-name-part><tp:taxon-name-part taxon-name-part-type="species" reg="acerigena">acerigena</tp:taxon-name-part></tp:taxon-name></italic> (HKAS 125891, holotype) <bold>a, b</bold> appearance of ascomata on natural substrate <bold>c</bold> vertical section of ascoma <bold>d</bold> ostiole <bold>e</bold> section of peridium <bold>f–h</bold> asci with hyaline ascospores <bold>i</bold> asci with brown 2-sepatate ascospores <bold>j, k</bold> hyaline immature aseptate ascospores <bold>l–n</bold> mature brown 2-septate ascospores <bold>o</bold> germinated ascospore <bold>p</bold> upper view of the colony on <abbrev xmlns:xlink="http://www.w3.org/1999/xlink" xlink:title="potato dextrose agar" id="ABBRID0EJIBI" xlink:type="simple">PDA</abbrev> after 14 d <bold>q</bold> reverse view of the colony on <abbrev xmlns:xlink="http://www.w3.org/1999/xlink" xlink:title="potato dextrose agar" id="ABBRID0EPIBI" xlink:type="simple">PDA</abbrev> after 14 d. Scale bars: 100 μm (<bold>c</bold>); 10 μm (<bold>d, e, j–o</bold>); 20 μm (<bold>f–i</bold>).</p></caption><graphic xmlns:xlink="http://www.w3.org/1999/xlink" xlink:href="mycokeys-97-071-g007.jpg" position="float" orientation="portrait" xlink:type="simple" id="oo_853829.jpg"><uri content-type="original_file" xlink:type="simple">https://binary.pensoft.net/fig/853829</uri></graphic></fig></tp:treatment-sec><tp:treatment-sec sec-type="description" id="SECID0E5IBI"><title>Culture characteristics.</title><p>Ascospores germinating on <abbrev xmlns:xlink="http://www.w3.org/1999/xlink" xlink:title="potato dextrose agar" id="ABBRID0EEJBI" xlink:type="simple">PDA</abbrev> within 12 h. Colonies growing on <abbrev xmlns:xlink="http://www.w3.org/1999/xlink" xlink:title="potato dextrose agar" id="ABBRID0EIJBI" xlink:type="simple">PDA</abbrev>, reaching a diam. of 4 cm after five days at 25 °C, effuse, velvety, with entire to slightly undulate edge. Surface initially white and later turning dark olivaceous from the surrounding of the colony and dark gray in reverse.</p><fig id="F8" position="float" orientation="portrait"><object-id xmlns:xlink="http://www.w3.org/1999/xlink" content-type="doi" xlink:type="simple">10.3897/mycokeys.97.103118.figure8</object-id><object-id xmlns:xlink="http://www.w3.org/1999/xlink" content-type="arpha" xlink:type="simple">DEB06A1E-F061-56C5-A94E-0FBF88333CF0</object-id><label>Figure 8.</label><caption><p>The asexual morph of <italic><tp:taxon-name><tp:taxon-name-part taxon-name-part-type="genus" reg="Diplodia">Diplodia</tp:taxon-name-part><tp:taxon-name-part taxon-name-part-type="species" reg="acerigena">acerigena</tp:taxon-name-part></tp:taxon-name></italic> (HKAS 125891, holotype) <bold>a–d</bold> appearance of conidiomata on <abbrev xmlns:xlink="http://www.w3.org/1999/xlink" xlink:title="potato dextrose agar" id="ABBRID0EBKBI" xlink:type="simple">PDA</abbrev><bold>e–i</bold> conidiogenous cells and developing conidia <bold>j, k</bold> hyaline immature conidia <bold>l–o</bold> mature brown aseptate conidia <bold>p–t</bold> Spermatogenous cells and Spermatia. Scale bars: 10 μm (<bold>e–o, t</bold>); 5 μm (<bold>p–s</bold>).</p></caption><graphic xmlns:xlink="http://www.w3.org/1999/xlink" xlink:href="mycokeys-97-071-g008.jpg" position="float" orientation="portrait" xlink:type="simple" id="oo_853830.jpg"><uri content-type="original_file" xlink:type="simple">https://binary.pensoft.net/fig/853830</uri></graphic></fig></tp:treatment-sec><tp:treatment-sec sec-type="material" id="SECID0EGLBI"><title>Material examined.</title><p>China, Sichuan Province, Chengdu City, Pidu District, <named-content xmlns:xlink="http://www.w3.org/1999/xlink" content-type="dwc:verbatimCoordinates" xlink:type="simple"><named-content content-type="geo-json" specific-use="{&#34;type&#34;:&#34;Point&#34;,&#34;coordinates&#34;:[103.996389,30.332500]}" id="NCID0EPLBA" xlink:type="simple">30°19'57"N, 103°59'47"E</named-content></named-content>, elevation 442 m, on dead branches of <italic><tp:taxon-name><tp:taxon-name-part taxon-name-part-type="genus" reg="Acer">Acer</tp:taxon-name-part><tp:taxon-name-part taxon-name-part-type="species" reg="truncatum">truncatum</tp:taxon-name-part></tp:taxon-name></italic> (<tp:taxon-name><tp:taxon-name-part taxon-name-part-type="family">Anacardiaceae</tp:taxon-name-part></tp:taxon-name>), 19<sup>th</sup> March 2021, W.L Li, YBF 96 (HKAS 125891, holotype), ex-type living culture <abbrev xmlns:xlink="http://www.w3.org/1999/xlink" xlink:title="University of Electronic Science and Technology Culture Collection" id="ABBRID0EGMBI" xlink:type="simple">UESTCC</abbrev> 22.0073 = <named-content xmlns:xlink="http://www.w3.org/1999/xlink" content-type="dwc:institutional_code" xlink:title="China General Microbiological Culture Collection Centre" xlink:href="http://grbio.org/institution/china-general-microbiological-culture-collection-center-chinese-academy-sciences" xlink:type="simple">CGMCC</named-content> 3.24157; <italic>ibid</italic>., YBF103 (<abbrev xmlns:xlink="http://www.w3.org/1999/xlink" xlink:title="Herbarium, University of Electronic Science and Technology" id="ABBRID0EQMBI" xlink:type="simple">HUEST</abbrev> 22.0075, paratype), living culture <abbrev xmlns:xlink="http://www.w3.org/1999/xlink" xlink:title="University of Electronic Science and Technology Culture Collection" id="ABBRID0EUMBI" xlink:type="simple">UESTCC</abbrev> 22.0074. Additional sequences: <abbrev xmlns:xlink="http://www.w3.org/1999/xlink" xlink:title="large subunit" id="ABBRID0EYMBI" xlink:type="simple">LSU</abbrev>: <ext-link xmlns:xlink="http://www.w3.org/1999/xlink" xlink:href="OQ164827" ext-link-type="gen" xlink:type="simple">OQ164827</ext-link> (<named-content xmlns:xlink="http://www.w3.org/1999/xlink" content-type="dwc:institutional_code" xlink:title="China General Microbiological Culture Collection Centre" xlink:href="http://grbio.org/institution/china-general-microbiological-culture-collection-center-chinese-academy-sciences" xlink:type="simple">CGMCC</named-content> 3.24157), <ext-link xmlns:xlink="http://www.w3.org/1999/xlink" xlink:href="OQ164828" ext-link-type="gen" xlink:type="simple">OQ164828</ext-link> (<abbrev xmlns:xlink="http://www.w3.org/1999/xlink" xlink:title="University of Electronic Science and Technology Culture Collection" id="ABBRID0EKNBI" xlink:type="simple">UESTCC</abbrev> 22.0074).</p></tp:treatment-sec><tp:treatment-sec sec-type="notes" id="SECID0EONBI"><title>Notes.</title><p>Three isolates of <italic><tp:taxon-name><tp:taxon-name-part taxon-name-part-type="genus" reg="Diplodia">Diplodia</tp:taxon-name-part><tp:taxon-name-part taxon-name-part-type="species" reg="acerigena">acerigena</tp:taxon-name-part></tp:taxon-name></italic> clustered closer to <italic><tp:taxon-name><tp:taxon-name-part taxon-name-part-type="genus" reg="Diplodia">Di.</tp:taxon-name-part><tp:taxon-name-part taxon-name-part-type="species" reg="pseudoseriata">pseudoseriata</tp:taxon-name-part></tp:taxon-name></italic> (CBS 124906) with high bootstrap support (<abbrev xmlns:xlink="http://www.w3.org/1999/xlink" xlink:title="maximum likelihood" id="ABBRID0EKOBI" xlink:type="simple">ML</abbrev>/<abbrev xmlns:xlink="http://www.w3.org/1999/xlink" xlink:title="Bayesian inference" id="ABBRID0EOOBI" xlink:type="simple">BI</abbrev> 100%/1). The asexual morph of <italic><tp:taxon-name><tp:taxon-name-part taxon-name-part-type="genus" reg="Diplodia">Diplodia</tp:taxon-name-part><tp:taxon-name-part taxon-name-part-type="species" reg="pseudoseriata">pseudoseriata</tp:taxon-name-part></tp:taxon-name></italic> was introduced by <xref ref-type="bibr" rid="B38">Pérez et al. (2010)</xref>, collected and isolated from the <italic><tp:taxon-name><tp:taxon-name-part taxon-name-part-type="genus" reg="Blepharocalyx">Blepharocalyx</tp:taxon-name-part><tp:taxon-name-part taxon-name-part-type="species" reg="salicifolius">salicifolius</tp:taxon-name-part></tp:taxon-name></italic> in Uruguay and its sexual morph has not been reported. The asexual morph of <italic><tp:taxon-name><tp:taxon-name-part taxon-name-part-type="genus" reg="Diplodia">Diplodia</tp:taxon-name-part><tp:taxon-name-part taxon-name-part-type="species" reg="acerigena">acerigena</tp:taxon-name-part></tp:taxon-name></italic> differs from <italic><tp:taxon-name><tp:taxon-name-part taxon-name-part-type="genus" reg="Diplodia">Di.</tp:taxon-name-part><tp:taxon-name-part taxon-name-part-type="species" reg="pseudoseriata">pseudoseriata</tp:taxon-name-part></tp:taxon-name></italic> in having conidia which become 1-septate when aged. <italic><tp:taxon-name><tp:taxon-name-part taxon-name-part-type="genus" reg="Diplodia">Diplodia</tp:taxon-name-part><tp:taxon-name-part taxon-name-part-type="species" reg="acerigena">acerigena</tp:taxon-name-part></tp:taxon-name></italic> shares similar sexual morph characters as of other <italic><tp:taxon-name><tp:taxon-name-part taxon-name-part-type="genus" reg="Diplodia">Diplodia</tp:taxon-name-part></tp:taxon-name></italic> species by having immersed to semi-immersed pseudothecia, clavate asci, broadly fusiform to ovoid and hyaline ascospores. However, conidia of <italic><tp:taxon-name><tp:taxon-name-part taxon-name-part-type="genus" reg="Diplodia">Diplodia</tp:taxon-name-part><tp:taxon-name-part taxon-name-part-type="species" reg="acerigena">acerigena</tp:taxon-name-part></tp:taxon-name></italic> become brown and septate when aged, which is rarely observed in any other sexual morph species of this genus.</p></tp:treatment-sec><ref-list><ref id="B38"><mixed-citation xmlns:xlink="http://www.w3.org/1999/xlink" xlink:type="simple"><person-group><name name-style="western"><surname>Pérez</surname><given-names>CA</given-names></name><name name-style="western"><surname>Wingfield</surname><given-names>MJ</given-names></name><name name-style="western"><surname>Slippers</surname><given-names>B</given-names></name><name name-style="western"><surname>Altier</surname><given-names>NA</given-names></name><name name-style="western"><surname>Blanchette</surname><given-names>RA</given-names></name></person-group> (<year>2010</year>) <article-title>Endophytic and canker-associated <tp:taxon-name><tp:taxon-name-part taxon-name-part-type="genus">Botryosphaeriaceae</tp:taxon-name-part></tp:taxon-name> occurring on non-native <italic><tp:taxon-name><tp:taxon-name-part taxon-name-part-type="genus">Eucalyptus</tp:taxon-name-part></tp:taxon-name></italic> and native <tp:taxon-name><tp:taxon-name-part taxon-name-part-type="family">Myrtaceae</tp:taxon-name-part></tp:taxon-name> trees in Uruguay.</article-title><source>Fungal Diversity</source><volume>41</volume>(<issue>1</issue>): <fpage>53</fpage>–<lpage>69</lpage>. <ext-link xlink:href="10.1007/s13225-009-0014-8" ext-link-type="doi" xlink:type="simple">https://doi.org/10.1007/s13225-009-0014-8</ext-link></mixed-citation></ref></ref-list></tp:taxon-treatment>
