# Supplementary material for: ﻿Botryosphaerialean fungi associated with woody oil plants cultivated in Sichuan Province, China
Source: MycoKeys. 2023 May 23;97:71–116. doi: 10.3897/mycokeys.97.103118 (PMC10230375; doi:10.3897/mycokeys.97.103118)
Supplement: XML Treatment for Diplodia mutila [file mycokeys.97.103118-treatment4.xml]

<!DOCTYPE tp:taxon-treatment
  PUBLIC "-//TaxonX//DTD Taxonomic Treatment Publishing DTD v0 20100105//EN" "tax-treatment-NSO.dtd">
<tp:taxon-treatment xmlns:tp="http://www.plazi.org/taxpub"><tp:treatment-meta><kwd-group><label>Taxon classification</label><kwd>
                <named-content content-type="kingdom">Fungi</named-content>
              </kwd><kwd>
                <named-content content-type="order">Botryosphaeriales</named-content>
              </kwd><kwd>
                <named-content content-type="family">Botryosphaeriaceae</named-content>
              </kwd></kwd-group><mixed-citation publication-type="journal"><person-group><name><surname>Li</surname><given-names>Wen-Li</given-names></name><name><surname>Liang</surname><given-names>Rui-Ru</given-names></name><name><surname>Dissanayake</surname><given-names>Asha J.</given-names></name><name><surname>Liu</surname><given-names>Jian-Kui</given-names></name></person-group><article-title>﻿Botryosphaerialean fungi associated with woody oil plants cultivated in Sichuan Province, China</article-title><source>MycoKeys</source><day>23</day><month>05</month><year>2023</year><volume>97</volume><fpage>71</fpage><lpage>116</lpage><pub-id pub-id-type="doi">10.3897/mycokeys.97.103118</pub-id></mixed-citation></tp:treatment-meta><tp:nomenclature><label>﻿</label><tp:taxon-name>
              <object-id xmlns:xlink="http://www.w3.org/1999/xlink" content-type="arpha" xlink:type="simple">C48DAD9D-35D2-5A27-B79C-A6B6033197E8</object-id>
              <tp:taxon-name-part taxon-name-part-type="genus" reg="Diplodia">Diplodia</tp:taxon-name-part>
              <tp:taxon-name-part taxon-name-part-type="species" reg="mutila">mutila</tp:taxon-name-part>
              <object-id xmlns:xlink="http://www.w3.org/1999/xlink" content-type="mycobank" xlink:type="simple"> 201741</object-id>
            </tp:taxon-name><tp:taxon-authority>(Fr.) Mont., Ann. Sci. nat., sér. 2, 1: 302. 1834.</tp:taxon-authority><xref ref-type="fig" rid="F9">Fig. 9</xref><tp:nomenclature-citation-list><tp:nomenclature-citation><tp:taxon-name>
                  <tp:taxon-name-part taxon-name-part-type="genus" reg="Sphaeria">Sphaeria</tp:taxon-name-part>
                  <tp:taxon-name-part taxon-name-part-type="species" reg="mutila">mutila</tp:taxon-name-part>
                </tp:taxon-name><comment>Fr., Syst. Mycol. (Lundae) 2: 424. 1823. Basionym.</comment></tp:nomenclature-citation><tp:nomenclature-citation><tp:taxon-name>
                  <tp:taxon-name-part taxon-name-part-type="genus" reg="Physalospora"/>
                  <tp:taxon-name-part taxon-name-part-type="species" reg="mutila"/>
                </tp:taxon-name><comment>≡ <tp:taxon-name><tp:taxon-name-part taxon-name-part-type="genus" reg="Physalospora">Physalospora</tp:taxon-name-part><tp:taxon-name-part taxon-name-part-type="species" reg="mutila">mutila</tp:taxon-name-part></tp:taxon-name> (Fr.) N.E. Stevens, Mycologia 28: 333. 1936. </comment></tp:nomenclature-citation><tp:nomenclature-citation><tp:taxon-name>
                  <tp:taxon-name-part taxon-name-part-type="genus" reg="Botryosphaeria"/>
                  <tp:taxon-name-part taxon-name-part-type="species" reg="stevensii"/>
                </tp:taxon-name><comment>= <tp:taxon-name><tp:taxon-name-part taxon-name-part-type="genus" reg="Botryosphaeria">Botryosphaeria</tp:taxon-name-part><tp:taxon-name-part taxon-name-part-type="species" reg="stevensii">stevensii</tp:taxon-name-part></tp:taxon-name> Shoemaker, Canad. J. Bot. 42: 1299. 1964. </comment></tp:nomenclature-citation></tp:nomenclature-citation-list></tp:nomenclature><tp:treatment-sec sec-type="description" id="SECID0EJUBI"><title>Description.</title><p><italic>Saprobic</italic> on decaying branches of <italic><tp:taxon-name><tp:taxon-name-part taxon-name-part-type="genus" reg="Camellia">Camellia</tp:taxon-name-part><tp:taxon-name-part taxon-name-part-type="species" reg="oleifera">oleifera</tp:taxon-name-part></tp:taxon-name></italic>. <bold>Sexual morph</bold>: Not observed. <bold>Asexual morph</bold>: Coelomycetous, <bold><italic>Conidiomata</italic></bold> 330–394 × 215–230 μm (<italic>x̄</italic> = 362 × 223 μm, n = 10), immersed, erumpent, gregarious, dark brown to black, subglobose, unilocular. <bold><italic>Ostiole</italic></bold> 48.5–67 μm diam., central. <bold><italic>Peridium</italic></bold> 29–38 μm wide, thick-walled, outer and inner layers composed of 1–2 layers dark brown <bold><italic>textura angularis</italic></bold>, intermediate layers composed of 3–5 layers of hyaline cells of <bold><italic>textura angularis</italic>. <italic>Conidiophores</italic></bold> reduced to conidiogenous cells. <bold><italic>Conidiogenous cells</italic></bold> 8.5–12 × 3–5 μm (<italic>x̄</italic> = 10 × 4 μm, n = 20), cylindrical, thin-walled, hyaline, holoblastic, indeterminate, proliferating at the same level to produce periclinal thickenings, or proliferating percurrently giving rise to 2–3 indistinct annellations. <bold><italic>Conidia</italic></bold> 19–21 × 9.5–11 μm (<italic>x̄</italic> = 20 × 10.5 μm, n = 30), L/W ratio = 2, oblong, with broadly rounded apex and truncate base, thick-walled, wall externally smooth, roughened on the inner surface, hyaline, aseptate, becoming dark brown when aged.</p><fig id="F9" position="float" orientation="portrait"><object-id xmlns:xlink="http://www.w3.org/1999/xlink" content-type="doi" xlink:type="simple">10.3897/mycokeys.97.103118.figure9</object-id><object-id xmlns:xlink="http://www.w3.org/1999/xlink" content-type="arpha" xlink:type="simple">62019EF3-08BD-5783-8ABE-39D9F97BEF3C</object-id><label>Figure 9.</label><caption><p><italic><tp:taxon-name><tp:taxon-name-part taxon-name-part-type="genus" reg="Diplodia">Diplodia</tp:taxon-name-part><tp:taxon-name-part taxon-name-part-type="species" reg="mutila">mutila</tp:taxon-name-part></tp:taxon-name></italic> (<abbrev xmlns:xlink="http://www.w3.org/1999/xlink" xlink:title="Herbarium, University of Electronic Science and Technology" id="ABBRID0EQWBI" xlink:type="simple">HUEST</abbrev> 22.0069, new host record) <bold>a, b</bold> appearance of conidiomata on natural substrate <bold>c</bold> vertical section of conidioma <bold>d</bold> ostiole <bold>e</bold> section of peridium <bold>f–i</bold> conidiogenous cells and developing conidia <bold>j</bold> hyaline immature conidium <bold>k–n</bold> mature brown conidia. Scale bars: 40 μm (<bold>c</bold>); 20 μm (<bold>d, e</bold>); 10 μm (<bold>f–n</bold>).</p></caption><graphic xmlns:xlink="http://www.w3.org/1999/xlink" xlink:href="mycokeys-97-071-g009.jpg" position="float" orientation="portrait" xlink:type="simple" id="oo_853831.jpg"><uri content-type="original_file" xlink:type="simple">https://binary.pensoft.net/fig/853831</uri></graphic></fig></tp:treatment-sec><tp:treatment-sec sec-type="description" id="SECID0ENXBI"><title>Culture characteristics.</title><p>Colonies on <abbrev xmlns:xlink="http://www.w3.org/1999/xlink" xlink:title="potato dextrose agar" id="ABBRID0ETXBI" xlink:type="simple">PDA</abbrev> initially olivaceous buff in the center of the colony and white at the edge, becoming olivaceous within 7 d on the surface, with smooth edge.</p></tp:treatment-sec><tp:treatment-sec sec-type="material" id="SECID0EXXBI"><title>Materials examined.</title><p>China, Sichuan Province, Jiangyou City, Shuanghe County, <named-content xmlns:xlink="http://www.w3.org/1999/xlink" content-type="dwc:verbatimCoordinates" xlink:type="simple"><named-content content-type="geo-json" specific-use="{&#34;type&#34;:&#34;Point&#34;,&#34;coordinates&#34;:[104.932500,31.902778]}" id="NCID0EAYBI" xlink:type="simple">31°54'10"N, 104°55'57"E</named-content></named-content>, elevation 657 m, on dead branches of <italic><tp:taxon-name><tp:taxon-name-part taxon-name-part-type="genus" reg="Camellia">Camellia</tp:taxon-name-part><tp:taxon-name-part taxon-name-part-type="species" reg="oleifera">oleifera</tp:taxon-name-part></tp:taxon-name></italic>, 11<sup>th</sup> July 2021, W.L Li, 286 (<abbrev xmlns:xlink="http://www.w3.org/1999/xlink" xlink:title="Herbarium, University of Electronic Science and Technology" id="ABBRID0ESYBI" xlink:type="simple">HUEST</abbrev> 22.0069), living culture <abbrev xmlns:xlink="http://www.w3.org/1999/xlink" xlink:title="University of Electronic Science and Technology Culture Collection" id="ABBRID0EWYBI" xlink:type="simple">UESTCC</abbrev> 22.0068; <italic>ibid</italic>., 289 (<abbrev xmlns:xlink="http://www.w3.org/1999/xlink" xlink:title="Herbarium, University of Electronic Science and Technology" id="ABBRID0E3YBI" xlink:type="simple">HUEST</abbrev> 22.0068), living culture <abbrev xmlns:xlink="http://www.w3.org/1999/xlink" xlink:title="University of Electronic Science and Technology Culture Collection" id="ABBRID0EAZBI" xlink:type="simple">UESTCC</abbrev> 22.0067; <italic>ibid</italic>., Guangyuan city, Qingchuan County, <named-content xmlns:xlink="http://www.w3.org/1999/xlink" content-type="dwc:verbatimCoordinates" xlink:type="simple"><named-content content-type="geo-json" specific-use="{&#34;type&#34;:&#34;Point&#34;,&#34;coordinates&#34;:[105.482500,32.677222]}" id="NCID0EJZBI" xlink:type="simple">32°40'38"N, 105°28'57"E</named-content></named-content>, elevation 634 m, on dead branches of <italic><tp:taxon-name><tp:taxon-name-part taxon-name-part-type="genus" reg="Olea">Olea</tp:taxon-name-part><tp:taxon-name-part taxon-name-part-type="species" reg="europaea">europaea</tp:taxon-name-part></tp:taxon-name></italic>, 20<sup>th</sup> April 2021, W.L Li, 188 (<abbrev xmlns:xlink="http://www.w3.org/1999/xlink" xlink:title="Herbarium, University of Electronic Science and Technology" id="ABBRID0E4ZBI" xlink:type="simple">HUEST</abbrev> 22.0065), living culture <abbrev xmlns:xlink="http://www.w3.org/1999/xlink" xlink:title="University of Electronic Science and Technology Culture Collection" id="ABBRID0EB1BI" xlink:type="simple">UESTCC</abbrev> 22.0064; <italic>ibid</italic>., 257 (<abbrev xmlns:xlink="http://www.w3.org/1999/xlink" xlink:title="Herbarium, University of Electronic Science and Technology" id="ABBRID0EH1BI" xlink:type="simple">HUEST</abbrev> 22.0070), living culture <abbrev xmlns:xlink="http://www.w3.org/1999/xlink" xlink:title="University of Electronic Science and Technology Culture Collection" id="ABBRID0EL1BI" xlink:type="simple">UESTCC</abbrev> 22.0069; <italic>ibid</italic>., on dead branches of <italic><tp:taxon-name><tp:taxon-name-part taxon-name-part-type="genus" reg="Vernicia">Vernicia</tp:taxon-name-part><tp:taxon-name-part taxon-name-part-type="species" reg="fordii">fordii</tp:taxon-name-part></tp:taxon-name></italic>, 20<sup>th</sup> April 2021, W.L Li, 238 (<abbrev xmlns:xlink="http://www.w3.org/1999/xlink" xlink:title="Herbarium, University of Electronic Science and Technology" id="ABBRID0E51BI" xlink:type="simple">HUEST</abbrev> 22.0066), living culture <abbrev xmlns:xlink="http://www.w3.org/1999/xlink" xlink:title="University of Electronic Science and Technology Culture Collection" id="ABBRID0EC2BI" xlink:type="simple">UESTCC</abbrev> 22.0065; <italic>ibid</italic>., Chengdu City, Pidu District, <named-content xmlns:xlink="http://www.w3.org/1999/xlink" content-type="dwc:verbatimCoordinates" xlink:type="simple"><named-content content-type="geo-json" specific-use="{&#34;type&#34;:&#34;Point&#34;,&#34;coordinates&#34;:[103.795000,30.824167]}" id="NCID0EL2BI" xlink:type="simple">30°49'27"N, 103°47'42"E</named-content></named-content>, elevation 442 m, on dead branches of <italic><tp:taxon-name><tp:taxon-name-part taxon-name-part-type="genus" reg="Pistacia">Pistacia</tp:taxon-name-part><tp:taxon-name-part taxon-name-part-type="species" reg="chinensis">chinensis</tp:taxon-name-part></tp:taxon-name></italic>, 5<sup>th</sup> March 2021, W.L Li, A61 (<abbrev xmlns:xlink="http://www.w3.org/1999/xlink" xlink:title="Herbarium, University of Electronic Science and Technology" id="ABBRID0E42BI" xlink:type="simple">HUEST</abbrev> 22.0064), living culture <abbrev xmlns:xlink="http://www.w3.org/1999/xlink" xlink:title="University of Electronic Science and Technology Culture Collection" id="ABBRID0EB3BI" xlink:type="simple">UESTCC</abbrev> 22.0063. Additional sequences: <abbrev xmlns:xlink="http://www.w3.org/1999/xlink" xlink:title="large subunit" id="ABBRID0EF3BI" xlink:type="simple">LSU</abbrev>: <ext-link xmlns:xlink="http://www.w3.org/1999/xlink" xlink:href="OQ164832" ext-link-type="gen" xlink:type="simple">OQ164832</ext-link> (<abbrev xmlns:xlink="http://www.w3.org/1999/xlink" xlink:title="University of Electronic Science and Technology Culture Collection" id="ABBRID0EO3BI" xlink:type="simple">UESTCC</abbrev> 22.0063), <ext-link xmlns:xlink="http://www.w3.org/1999/xlink" xlink:href="OQ164830" ext-link-type="gen" xlink:type="simple">OQ164830</ext-link> (<abbrev xmlns:xlink="http://www.w3.org/1999/xlink" xlink:title="University of Electronic Science and Technology Culture Collection" id="ABBRID0EX3BI" xlink:type="simple">UESTCC</abbrev> 22.0064), <ext-link xmlns:xlink="http://www.w3.org/1999/xlink" xlink:href="OQ164831" ext-link-type="gen" xlink:type="simple">OQ164831</ext-link> (<abbrev xmlns:xlink="http://www.w3.org/1999/xlink" xlink:title="University of Electronic Science and Technology Culture Collection" id="ABBRID0EA4BI" xlink:type="simple">UESTCC</abbrev> 22.0065).</p></tp:treatment-sec><tp:treatment-sec sec-type="notes" id="SECID0EE4BI"><title>Notes.</title><p>The phylogenetic tree show that six strains isolated from <italic><tp:taxon-name><tp:taxon-name-part taxon-name-part-type="genus" reg="Camellia">Camellia</tp:taxon-name-part><tp:taxon-name-part taxon-name-part-type="species" reg="oleifera">oleifera</tp:taxon-name-part></tp:taxon-name></italic>, <italic><tp:taxon-name><tp:taxon-name-part taxon-name-part-type="genus" reg="Olea">Olea</tp:taxon-name-part><tp:taxon-name-part taxon-name-part-type="species" reg="europaea">europaea</tp:taxon-name-part></tp:taxon-name></italic> and <italic><tp:taxon-name><tp:taxon-name-part taxon-name-part-type="genus" reg="Vernicia">Vernicia</tp:taxon-name-part><tp:taxon-name-part taxon-name-part-type="species" reg="fordii">fordii</tp:taxon-name-part></tp:taxon-name></italic> nested with <italic><tp:taxon-name><tp:taxon-name-part taxon-name-part-type="genus" reg="Diplodia">Diplodia</tp:taxon-name-part><tp:taxon-name-part taxon-name-part-type="species" reg="mutila">mutila</tp:taxon-name-part></tp:taxon-name></italic> (CBS 112553) with a moderate bootstrap support (<abbrev xmlns:xlink="http://www.w3.org/1999/xlink" xlink:title="maximum likelihood" id="ABBRID0EW5BI" xlink:type="simple">ML</abbrev>/<abbrev xmlns:xlink="http://www.w3.org/1999/xlink" xlink:title="Bayesian inference" id="ABBRID0E15BI" xlink:type="simple">BI</abbrev> 86%/1). <italic><tp:taxon-name><tp:taxon-name-part taxon-name-part-type="genus" reg="Diplodia">Diplodia</tp:taxon-name-part><tp:taxon-name-part taxon-name-part-type="species" reg="mutila">mutila</tp:taxon-name-part></tp:taxon-name></italic>, the type of the genus, is a well-known and most commonly reported species. It has been recorded mainly from woody substrates, and it is known from more than 50 hosts (<xref ref-type="bibr" rid="B2">Batista et al. 2021</xref>). Morphologically, one of the isolates obtained in this study <abbrev xmlns:xlink="http://www.w3.org/1999/xlink" xlink:title="University of Electronic Science and Technology Culture Collection" id="ABBRID0EN6BI" xlink:type="simple">UESTCC</abbrev> 22.0068 shares similar conidia shape and size with <italic><tp:taxon-name><tp:taxon-name-part taxon-name-part-type="genus" reg="Diplodia">Di.</tp:taxon-name-part><tp:taxon-name-part taxon-name-part-type="species" reg="mutila">mutila</tp:taxon-name-part></tp:taxon-name></italic>, but hardly observed the mature conidia with septa. We identify these taxa as <italic><tp:taxon-name><tp:taxon-name-part taxon-name-part-type="genus" reg="Diplodia">Di.</tp:taxon-name-part><tp:taxon-name-part taxon-name-part-type="species" reg="mutila">mutila</tp:taxon-name-part></tp:taxon-name></italic> based on morphology and phylogeny evidences. This is the first report of <italic><tp:taxon-name><tp:taxon-name-part taxon-name-part-type="genus" reg="Diplodia">Di.</tp:taxon-name-part><tp:taxon-name-part taxon-name-part-type="species" reg="mutila">mutila</tp:taxon-name-part></tp:taxon-name></italic>, isolated from <italic><tp:taxon-name><tp:taxon-name-part taxon-name-part-type="genus" reg="Camellia">Camellia</tp:taxon-name-part><tp:taxon-name-part taxon-name-part-type="species" reg="oleifera">oleifera</tp:taxon-name-part></tp:taxon-name></italic>, <italic><tp:taxon-name><tp:taxon-name-part taxon-name-part-type="genus" reg="Olea">Olea</tp:taxon-name-part><tp:taxon-name-part taxon-name-part-type="species" reg="europaea">europaea</tp:taxon-name-part></tp:taxon-name></italic> and <italic><tp:taxon-name><tp:taxon-name-part taxon-name-part-type="genus" reg="Vernicia">Vernicia</tp:taxon-name-part><tp:taxon-name-part taxon-name-part-type="species" reg="fordii">fordii</tp:taxon-name-part></tp:taxon-name></italic>.</p></tp:treatment-sec><ref-list><ref id="B2"><mixed-citation xmlns:xlink="http://www.w3.org/1999/xlink" xlink:type="simple"><person-group><name name-style="western"><surname>Batista</surname><given-names>E</given-names></name><name name-style="western"><surname>Lopes</surname><given-names>A</given-names></name><name name-style="western"><surname>Alves</surname><given-names>A</given-names></name></person-group> (<year>2021</year>) What do we know about <tp:taxon-name><tp:taxon-name-part taxon-name-part-type="genus">Botryosphaeriaceae</tp:taxon-name-part></tp:taxon-name>? An overview of a Worldwide Cured Dataset. Forests 12(3): e313. <ext-link xlink:href="10.3390/f12030313" ext-link-type="doi" xlink:type="simple">https://doi.org/10.3390/f12030313</ext-link></mixed-citation></ref></ref-list></tp:taxon-treatment>
