# Supplementary material for: ﻿Botryosphaerialean fungi associated with woody oil plants cultivated in Sichuan Province, China
Source: MycoKeys. 2023 May 23;97:71–116. doi: 10.3897/mycokeys.97.103118 (PMC10230375; doi:10.3897/mycokeys.97.103118)
Supplement: XML Treatment for Diplodia pistaciicola [file mycokeys.97.103118-treatment5.xml]

<!DOCTYPE tp:taxon-treatment
  PUBLIC "-//TaxonX//DTD Taxonomic Treatment Publishing DTD v0 20100105//EN" "tax-treatment-NSO.dtd">
<tp:taxon-treatment xmlns:tp="http://www.plazi.org/taxpub"><tp:treatment-meta><kwd-group><label>Taxon classification</label><kwd>
                <named-content content-type="kingdom">Fungi</named-content>
              </kwd><kwd>
                <named-content content-type="order">Botryosphaeriales</named-content>
              </kwd><kwd>
                <named-content content-type="family">Botryosphaeriaceae</named-content>
              </kwd></kwd-group><mixed-citation publication-type="journal"><person-group><name><surname>Li</surname><given-names>Wen-Li</given-names></name><name><surname>Liang</surname><given-names>Rui-Ru</given-names></name><name><surname>Dissanayake</surname><given-names>Asha J.</given-names></name><name><surname>Liu</surname><given-names>Jian-Kui</given-names></name></person-group><article-title>﻿Botryosphaerialean fungi associated with woody oil plants cultivated in Sichuan Province, China</article-title><source>MycoKeys</source><day>23</day><month>05</month><year>2023</year><volume>97</volume><fpage>71</fpage><lpage>116</lpage><pub-id pub-id-type="doi">10.3897/mycokeys.97.103118</pub-id></mixed-citation></tp:treatment-meta><tp:nomenclature><label>﻿</label><tp:taxon-name>
              <object-id xmlns:xlink="http://www.w3.org/1999/xlink" content-type="arpha" xlink:type="simple">0A8A7606-E2F6-5AC0-AFE4-A94CE7163BAD</object-id>
              <tp:taxon-name-part taxon-name-part-type="genus" reg="Diplodia">Diplodia</tp:taxon-name-part>
              <tp:taxon-name-part taxon-name-part-type="species" reg="pistaciicola">pistaciicola</tp:taxon-name-part>
              <object-id xmlns:xlink="http://www.w3.org/1999/xlink" content-type="mycobank" xlink:type="simple"> 847166</object-id>
            </tp:taxon-name><tp:taxon-authority>L.W. Li &amp; Jian K. Liu</tp:taxon-authority><tp:taxon-status xmlns:xlink="http://www.w3.org/1999/xlink" xlink:type="simple">sp. nov.</tp:taxon-status><xref ref-type="fig" rid="F10">Fig. 10</xref></tp:nomenclature><tp:treatment-sec sec-type="etymology" id="SECID0EBDCI"><title>Etymology.</title><p>The epithet ‘‘<italic>pistaciicola</italic>’’ refers to the host genus <italic><tp:taxon-name><tp:taxon-name-part taxon-name-part-type="genus" reg="Pistacia">Pistacia</tp:taxon-name-part></tp:taxon-name></italic>, on which the holotype was collected.</p></tp:treatment-sec><tp:treatment-sec sec-type="Holotype" id="SECID0EYDCI"><title>Holotype.</title><p>HKAS 125890.</p></tp:treatment-sec><tp:treatment-sec sec-type="description" id="SECID0E4DCI"><title>Description.</title><p><italic>Saprobic</italic> on decaying branches of <italic><tp:taxon-name><tp:taxon-name-part taxon-name-part-type="genus" reg="Pistacia">Pistacia</tp:taxon-name-part><tp:taxon-name-part taxon-name-part-type="species" reg="chinensis">chinensis</tp:taxon-name-part></tp:taxon-name></italic>. <bold>Sexual morph</bold>: Not observed. <bold>Asexual morph</bold>: Coelomycetous, <bold><italic>Conidiomata</italic></bold> 353–441 × 274.5–316 μm (<italic>x̄</italic> = 397 × 295 μm, n = 10), immersed, forming split-like opening on the host, solitary or gregarious, globose to subglobose, dark brown to black, unilocular, papillate, ostiolate. <bold><italic>Ostiole</italic></bold> 38–49.5 μm diam., conical or circular, centrically located. <bold><italic>Peridium</italic></bold> 42–60 μm wide, composed of thick walled, dark brown to hyaline cells of <bold><italic>textura angularis</italic>. <italic>Conidiophores</italic></bold> reduced to conidiogenous cells. <bold><italic>Conidiogenous cells</italic></bold> 10–14 × 3–4 μm (<italic>x̄</italic> = 12 × 3.5 μm, n = 20), holoblastic, discrete, cylindrical, hyaline, smooth, indeterminate, arising from the inner cavity of the conidiomata. <bold><italic>Conidia</italic></bold> 24.5–27 × 11–13 μm (<italic>x̄</italic> = 25.5 × 12 μm, n = 30), L/W ratio = 2.2, ellipsoid to obovoid, aseptate, hyaline, thick-walled, guttulate.</p><fig id="F10" position="float" orientation="portrait"><object-id xmlns:xlink="http://www.w3.org/1999/xlink" content-type="doi" xlink:type="simple">10.3897/mycokeys.97.103118.figure10</object-id><object-id xmlns:xlink="http://www.w3.org/1999/xlink" content-type="arpha" xlink:type="simple">1CFBDD32-01FF-5390-8BA6-EC6750DE509E</object-id><label>Figure 10.</label><caption><p><italic><tp:taxon-name><tp:taxon-name-part taxon-name-part-type="genus" reg="Diplodia">Diplodia</tp:taxon-name-part><tp:taxon-name-part taxon-name-part-type="species" reg="pistaciicola">pistaciicola</tp:taxon-name-part></tp:taxon-name></italic> (HKAS 125890, holotype) <bold>a–c</bold> appearance of conidiomata on natural substrate <bold>d, e</bold> vertical section of conidiomata/conidioma <bold>f</bold> ostiole <bold>g</bold> section of peridium <bold>h–l</bold> conidiogenous cells and developing conidia <bold>m–q</bold> hyaline aseptate conidia. Scale bars: 200 μm (<bold>d</bold>); 50 μm (<bold>e</bold>); 20 μm (<bold>f, g</bold>); 10 μm (<bold>h–q</bold>).</p></caption><graphic xmlns:xlink="http://www.w3.org/1999/xlink" xlink:href="mycokeys-97-071-g010.jpg" position="float" orientation="portrait" xlink:type="simple" id="oo_853832.jpg"><uri content-type="original_file" xlink:type="simple">https://binary.pensoft.net/fig/853832</uri></graphic></fig></tp:treatment-sec><tp:treatment-sec sec-type="description" id="SECID0E1GCI"><title>Culture characteristics.</title><p>Conidia germinate on <abbrev xmlns:xlink="http://www.w3.org/1999/xlink" xlink:title="potato dextrose agar" id="ABBRID0EAHCI" xlink:type="simple">PDA</abbrev> within 12 h. Colonies growing on <abbrev xmlns:xlink="http://www.w3.org/1999/xlink" xlink:title="potato dextrose agar" id="ABBRID0EEHCI" xlink:type="simple">PDA</abbrev>, reaching a diameter of 4 cm after five days at 25 °C, effuse, velvety, with entire to slightly undulate edge. The early stage of the colony is white, later turning dark olivaceous and dark gray in reverse.</p></tp:treatment-sec><tp:treatment-sec sec-type="material" id="SECID0EIHCI"><title>Material examined.</title><p>China, Sichuan Province, Chengdu City, Pidu District, <named-content xmlns:xlink="http://www.w3.org/1999/xlink" content-type="dwc:verbatimCoordinates" xlink:type="simple"><named-content content-type="geo-json" specific-use="{&#34;type&#34;:&#34;Point&#34;,&#34;coordinates&#34;:[103.795000,30.824167]}" id="NCID0ERHCI" xlink:type="simple">30°49'27"N, 103°47'42"E</named-content></named-content>, elevation 442 m, on dead branches of <italic><tp:taxon-name><tp:taxon-name-part taxon-name-part-type="genus" reg="Pistacia">Pistacia</tp:taxon-name-part><tp:taxon-name-part taxon-name-part-type="species" reg="chinensis">chinensis</tp:taxon-name-part></tp:taxon-name></italic> (<tp:taxon-name><tp:taxon-name-part taxon-name-part-type="family">Anacardiaceae</tp:taxon-name-part></tp:taxon-name>), 5<sup>th</sup> March 2021, W.L Li, 049 (HKAS 125890, holotype), ex-type living culture <abbrev xmlns:xlink="http://www.w3.org/1999/xlink" xlink:title="University of Electronic Science and Technology Culture Collection" id="ABBRID0EIICI" xlink:type="simple">UESTCC</abbrev> 22.0070 = <named-content xmlns:xlink="http://www.w3.org/1999/xlink" content-type="dwc:institutional_code" xlink:title="China General Microbiological Culture Collection Centre" xlink:href="http://grbio.org/institution/china-general-microbiological-culture-collection-center-chinese-academy-sciences" xlink:type="simple">CGMCC</named-content> 3.24156; <italic>ibid</italic>., 049B (<abbrev xmlns:xlink="http://www.w3.org/1999/xlink" xlink:title="Herbarium, University of Electronic Science and Technology" id="ABBRID0ESICI" xlink:type="simple">HUEST</abbrev> 22.0072 isotype), ex-isotype living culture <abbrev xmlns:xlink="http://www.w3.org/1999/xlink" xlink:title="University of Electronic Science and Technology Culture Collection" id="ABBRID0EWICI" xlink:type="simple">UESTCC</abbrev> 22.0071. Additional sequence: <abbrev xmlns:xlink="http://www.w3.org/1999/xlink" xlink:title="large subunit" id="ABBRID0E1ICI" xlink:type="simple">LSU</abbrev>: <ext-link xmlns:xlink="http://www.w3.org/1999/xlink" xlink:href="OQ164833" ext-link-type="gen" xlink:type="simple">OQ164833</ext-link> (<named-content xmlns:xlink="http://www.w3.org/1999/xlink" content-type="dwc:institutional_code" xlink:title="China General Microbiological Culture Collection Centre" xlink:href="http://grbio.org/institution/china-general-microbiological-culture-collection-center-chinese-academy-sciences" xlink:type="simple">CGMCC</named-content> 3.24156).</p></tp:treatment-sec><tp:treatment-sec sec-type="notes" id="SECID0EHJCI"><title>Notes.</title><p>Phylogenetic analyses showed that two strains of <italic><tp:taxon-name><tp:taxon-name-part taxon-name-part-type="genus" reg="Diplodia">Diplodia</tp:taxon-name-part><tp:taxon-name-part taxon-name-part-type="species" reg="pistaciicola">pistaciicola</tp:taxon-name-part></tp:taxon-name></italic> isolated from <italic><tp:taxon-name><tp:taxon-name-part taxon-name-part-type="genus" reg="Pistacia">Pistacia</tp:taxon-name-part><tp:taxon-name-part taxon-name-part-type="species" reg="chinensis">chinensis</tp:taxon-name-part></tp:taxon-name></italic> are distinct but closely related to <italic><tp:taxon-name><tp:taxon-name-part taxon-name-part-type="genus" reg="Diplodia">Di.</tp:taxon-name-part><tp:taxon-name-part taxon-name-part-type="species" reg="agrifolia">agrifolia</tp:taxon-name-part></tp:taxon-name></italic> (CBS 124.30). The comparison of <abbrev xmlns:xlink="http://www.w3.org/1999/xlink" xlink:title="internal transcribed spacer" id="ABBRID0EOKCI" xlink:type="simple">ITS</abbrev>, <italic><abbrev xmlns:xlink="http://www.w3.org/1999/xlink" xlink:title="translation elongation factor 1-alpha" id="ABBRID0ETKCI" xlink:type="simple">tef1</abbrev></italic> and <italic><abbrev xmlns:xlink="http://www.w3.org/1999/xlink" xlink:title="β-tubulin" id="ABBRID0EYKCI" xlink:type="simple">tub2</abbrev></italic> of these two species indicate 5 bp (502), 3bp (224), 9 bp (425) differances, respectively. Morphologically, <italic><tp:taxon-name><tp:taxon-name-part taxon-name-part-type="genus" reg="Diplodia">Di.</tp:taxon-name-part><tp:taxon-name-part taxon-name-part-type="species" reg="agrifolia">agrifolia</tp:taxon-name-part></tp:taxon-name></italic> differs from <italic><tp:taxon-name><tp:taxon-name-part taxon-name-part-type="genus" reg="Diplodia">Di.</tp:taxon-name-part><tp:taxon-name-part taxon-name-part-type="species" reg="pistaciicola">pistaciicola</tp:taxon-name-part></tp:taxon-name></italic> in producing two to three times larger ascomata than that of <italic><tp:taxon-name><tp:taxon-name-part taxon-name-part-type="genus" reg="Diplodia">Di.</tp:taxon-name-part><tp:taxon-name-part taxon-name-part-type="species" reg="pistaciicola">pistaciicola</tp:taxon-name-part></tp:taxon-name></italic> (721–836 vs. 274.5–316 μm) and possessing smaller conidia (27–36.5 × 14.5–17.8 μm vs. 24.5–27 × 11–13 μm). In addition, conidia of <italic><tp:taxon-name><tp:taxon-name-part taxon-name-part-type="genus" reg="Diplodia">Di.</tp:taxon-name-part><tp:taxon-name-part taxon-name-part-type="species" reg="pistaciicola">pistaciicola</tp:taxon-name-part></tp:taxon-name></italic> are hyaline, aseptate, rarely becoming pale brown and uniseptate with age, whereas conidia of <italic><tp:taxon-name><tp:taxon-name-part taxon-name-part-type="genus" reg="Diplodia">Di.</tp:taxon-name-part><tp:taxon-name-part taxon-name-part-type="species" reg="agrifolia">agrifolia</tp:taxon-name-part></tp:taxon-name></italic> are mostly dark brown and uniseptate before discharge from pycnidia.</p></tp:treatment-sec></tp:taxon-treatment>
