# Supplementary material for: ﻿Botryosphaerialean fungi associated with woody oil plants cultivated in Sichuan Province, China
Source: MycoKeys. 2023 May 23;97:71–116. doi: 10.3897/mycokeys.97.103118 (PMC10230375; doi:10.3897/mycokeys.97.103118)
Supplement: XML Treatment for Diplodia seriata [file mycokeys.97.103118-treatment6.xml]

<!DOCTYPE tp:taxon-treatment
  PUBLIC "-//TaxonX//DTD Taxonomic Treatment Publishing DTD v0 20100105//EN" "tax-treatment-NSO.dtd">
<tp:taxon-treatment xmlns:tp="http://www.plazi.org/taxpub"><tp:treatment-meta><kwd-group><label>Taxon classification</label><kwd>
                <named-content content-type="kingdom">Fungi</named-content>
              </kwd><kwd>
                <named-content content-type="order">Botryosphaeriales</named-content>
              </kwd><kwd>
                <named-content content-type="family">Botryosphaeriaceae</named-content>
              </kwd></kwd-group><mixed-citation publication-type="journal"><person-group><name><surname>Li</surname><given-names>Wen-Li</given-names></name><name><surname>Liang</surname><given-names>Rui-Ru</given-names></name><name><surname>Dissanayake</surname><given-names>Asha J.</given-names></name><name><surname>Liu</surname><given-names>Jian-Kui</given-names></name></person-group><article-title>﻿Botryosphaerialean fungi associated with woody oil plants cultivated in Sichuan Province, China</article-title><source>MycoKeys</source><day>23</day><month>05</month><year>2023</year><volume>97</volume><fpage>71</fpage><lpage>116</lpage><pub-id pub-id-type="doi">10.3897/mycokeys.97.103118</pub-id></mixed-citation></tp:treatment-meta><tp:nomenclature><label>﻿</label><tp:taxon-name>
              <object-id xmlns:xlink="http://www.w3.org/1999/xlink" content-type="arpha" xlink:type="simple">68B64311-7876-50D0-A26B-39D963E2FB8D</object-id>
              <tp:taxon-name-part taxon-name-part-type="genus" reg="Diplodia">Diplodia</tp:taxon-name-part>
              <tp:taxon-name-part taxon-name-part-type="species" reg="seriata">seriata</tp:taxon-name-part>
              <object-id xmlns:xlink="http://www.w3.org/1999/xlink" content-type="mycobank" xlink:type="simple"> 180468</object-id>
            </tp:taxon-name><tp:taxon-authority>De Not., Micr. Ital. Dec. 4: 6. (1942).</tp:taxon-authority><xref ref-type="fig" rid="F11">Fig. 11</xref></tp:nomenclature><tp:treatment-sec sec-type="description" id="SECID0EAOCI"><title>Description.</title><p><italic>Saprobic</italic> on decaying branches of <italic><tp:taxon-name><tp:taxon-name-part taxon-name-part-type="genus" reg="Camellia">Camellia</tp:taxon-name-part><tp:taxon-name-part taxon-name-part-type="species" reg="oleifera">oleifera</tp:taxon-name-part></tp:taxon-name></italic>. <bold>Sexual morph: <italic>Ascomata</italic></bold> 301–343 × 293–340 (<italic>x̄</italic> = 322 × 316 μm, n = 10), more or less subglobose, solitary or gregarious, semi-immersed, medium brown to dark brown, unilocular, papillate, ostiolate. <bold><italic>Ostiole</italic></bold> 72–78 μm diam., conical or circular, central, papillate, periphysate. <bold><italic>Peridium</italic></bold> 33–44 μm wide, composed of dark brown, 4–6 layers of <bold><italic>textura angularis</italic>. <italic>Pseudoparaphyses</italic></bold> 2–2.5 μm wide, hyaline, branched, septate. <bold><italic>Asci</italic></bold> 112–141 × 27.5–30 μm (<italic>x̄</italic> = 126 × 28.5 μm, n = 30), clavate, stipitate, bitunicate, containing eight, biseriate ascospores. <bold><italic>Ascospores</italic></bold> 31.5–32.5 × 12–13.5 μm (<italic>x̄</italic> = 32 × 13 μm, n = 30), L/W ratio = 2.5, broadly fusiform to oval, widest in the middle, both ends obtuse, hyaline, moderately thick-walled, smooth, becoming brown when aged. <bold>Asexual morph</bold>: Not observed.</p><fig id="F11" position="float" orientation="portrait"><object-id xmlns:xlink="http://www.w3.org/1999/xlink" content-type="doi" xlink:type="simple">10.3897/mycokeys.97.103118.figure11</object-id><object-id xmlns:xlink="http://www.w3.org/1999/xlink" content-type="arpha" xlink:type="simple">0EF65583-9019-5BBB-8B5E-16EB3D06AF6D</object-id><label>Figure 11.</label><caption><p><italic><tp:taxon-name><tp:taxon-name-part taxon-name-part-type="genus" reg="Diplodia">Diplodia</tp:taxon-name-part><tp:taxon-name-part taxon-name-part-type="species" reg="seriata">seriata</tp:taxon-name-part></tp:taxon-name></italic> (<abbrev xmlns:xlink="http://www.w3.org/1999/xlink" xlink:title="Herbarium, University of Electronic Science and Technology" id="ABBRID0EIQCI" xlink:type="simple">HUEST</abbrev> 22.0073, new host record) <bold>a–c</bold> appearance of ascomata on natural substrate <bold>d</bold> vertical section of ascomata <bold>e</bold> section of peridium <bold>f–i</bold> asci <bold>j–n</bold> ascospores. Scale bars: 100 μm (<bold>d</bold>); 10 μm (<bold>e, j–n</bold>); 20 μm (<bold>f–i</bold>).</p></caption><graphic xmlns:xlink="http://www.w3.org/1999/xlink" xlink:href="mycokeys-97-071-g011.jpg" position="float" orientation="portrait" xlink:type="simple" id="oo_853833.jpg"><uri content-type="original_file" xlink:type="simple">https://binary.pensoft.net/fig/853833</uri></graphic></fig></tp:treatment-sec><tp:treatment-sec sec-type="description" id="SECID0EBRCI"><title>Culture characteristics.</title><p>Ascospores germinate on <abbrev xmlns:xlink="http://www.w3.org/1999/xlink" xlink:title="potato dextrose agar" id="ABBRID0EHRCI" xlink:type="simple">PDA</abbrev> within 12 h. Colonies growing on <abbrev xmlns:xlink="http://www.w3.org/1999/xlink" xlink:title="potato dextrose agar" id="ABBRID0ELRCI" xlink:type="simple">PDA</abbrev>, reaching a diameter of 4 cm after five days at 25 °C, effuse, velvety, with entire to slightly undulate edge.</p></tp:treatment-sec><tp:treatment-sec sec-type="material" id="SECID0EPRCI"><title>Material examined.</title><p>China, Sichuan Province, Jiangyou City, shuanghe County, <named-content xmlns:xlink="http://www.w3.org/1999/xlink" content-type="dwc:verbatimCoordinates" xlink:type="simple"><named-content content-type="geo-json" specific-use="{&#34;type&#34;:&#34;Point&#34;,&#34;coordinates&#34;:[104.932500,31.902778]}" id="NCID0EYRCI" xlink:type="simple">31°54'10"N, 104°55'57"E</named-content></named-content>, elevation 656 m, on dead branches of <italic><tp:taxon-name><tp:taxon-name-part taxon-name-part-type="genus" reg="Camellia">Camellia</tp:taxon-name-part><tp:taxon-name-part taxon-name-part-type="species" reg="oleifera">oleifera</tp:taxon-name-part></tp:taxon-name></italic>, 10<sup>th</sup> June 2021, W.L Li, 288 (<abbrev xmlns:xlink="http://www.w3.org/1999/xlink" xlink:title="Herbarium, University of Electronic Science and Technology" id="ABBRID0EKSCI" xlink:type="simple">HUEST</abbrev> 22.0073), living culture <abbrev xmlns:xlink="http://www.w3.org/1999/xlink" xlink:title="University of Electronic Science and Technology Culture Collection" id="ABBRID0EOSCI" xlink:type="simple">UESTCC</abbrev> 22.0072.</p></tp:treatment-sec><tp:treatment-sec sec-type="notes" id="SECID0ESSCI"><title>Notes.</title><p>The morphology of the taxa isolated from decaying woody oil plants is similar to <italic><tp:taxon-name><tp:taxon-name-part taxon-name-part-type="genus" reg="Diplodia">Diplodia</tp:taxon-name-part><tp:taxon-name-part taxon-name-part-type="species" reg="seriata">seriata</tp:taxon-name-part></tp:taxon-name></italic>. In the multi-gene phylogenetic analysis, our new collection clustered with the ex-type strain of <italic><tp:taxon-name><tp:taxon-name-part taxon-name-part-type="genus" reg="Diplodia">Di.</tp:taxon-name-part><tp:taxon-name-part taxon-name-part-type="species" reg="seriata">seriata</tp:taxon-name-part></tp:taxon-name></italic> (CBS 112555) with strong bootstrap support. <italic><tp:taxon-name><tp:taxon-name-part taxon-name-part-type="genus" reg="Diplodia">Diplodia</tp:taxon-name-part><tp:taxon-name-part taxon-name-part-type="species" reg="seriata">seriata</tp:taxon-name-part></tp:taxon-name></italic> has been isolated from a wide range of hosts (121 species) and has a worldwide distribution (reported in 46 countries) (<xref ref-type="bibr" rid="B2">Batista et al. 2021</xref>). This is the first report of <italic><tp:taxon-name><tp:taxon-name-part taxon-name-part-type="genus" reg="Diplodia">Di.</tp:taxon-name-part><tp:taxon-name-part taxon-name-part-type="species" reg="seriata">seriata</tp:taxon-name-part></tp:taxon-name></italic> isolated from <italic><tp:taxon-name><tp:taxon-name-part taxon-name-part-type="genus" reg="Camellia">Camellia</tp:taxon-name-part><tp:taxon-name-part taxon-name-part-type="species" reg="oleifera">oleifera</tp:taxon-name-part></tp:taxon-name></italic>.</p></tp:treatment-sec><ref-list><ref id="B2"><mixed-citation xmlns:xlink="http://www.w3.org/1999/xlink" xlink:type="simple"><person-group><name name-style="western"><surname>Batista</surname><given-names>E</given-names></name><name name-style="western"><surname>Lopes</surname><given-names>A</given-names></name><name name-style="western"><surname>Alves</surname><given-names>A</given-names></name></person-group> (<year>2021</year>) What do we know about <tp:taxon-name><tp:taxon-name-part taxon-name-part-type="genus">Botryosphaeriaceae</tp:taxon-name-part></tp:taxon-name>? An overview of a Worldwide Cured Dataset. Forests 12(3): e313. <ext-link xlink:href="10.3390/f12030313" ext-link-type="doi" xlink:type="simple">https://doi.org/10.3390/f12030313</ext-link></mixed-citation></ref></ref-list></tp:taxon-treatment>
