# Supplementary material for: ﻿Botryosphaerialean fungi associated with woody oil plants cultivated in Sichuan Province, China
Source: MycoKeys. 2023 May 23;97:71–116. doi: 10.3897/mycokeys.97.103118 (PMC10230375; doi:10.3897/mycokeys.97.103118)
Supplement: XML Treatment for Dothiorella camelliae [file mycokeys.97.103118-treatment7.xml]

<!DOCTYPE tp:taxon-treatment
  PUBLIC "-//TaxonX//DTD Taxonomic Treatment Publishing DTD v0 20100105//EN" "tax-treatment-NSO.dtd">
<tp:taxon-treatment xmlns:tp="http://www.plazi.org/taxpub"><tp:treatment-meta><kwd-group><label>Taxon classification</label><kwd>
                <named-content content-type="kingdom">Fungi</named-content>
              </kwd><kwd>
                <named-content content-type="order">Botryosphaeriales</named-content>
              </kwd><kwd>
                <named-content content-type="family">Botryosphaeriaceae</named-content>
              </kwd></kwd-group><mixed-citation publication-type="journal"><person-group><name><surname>Li</surname><given-names>Wen-Li</given-names></name><name><surname>Liang</surname><given-names>Rui-Ru</given-names></name><name><surname>Dissanayake</surname><given-names>Asha J.</given-names></name><name><surname>Liu</surname><given-names>Jian-Kui</given-names></name></person-group><article-title>﻿Botryosphaerialean fungi associated with woody oil plants cultivated in Sichuan Province, China</article-title><source>MycoKeys</source><day>23</day><month>05</month><year>2023</year><volume>97</volume><fpage>71</fpage><lpage>116</lpage><pub-id pub-id-type="doi">10.3897/mycokeys.97.103118</pub-id></mixed-citation></tp:treatment-meta><tp:nomenclature><label>﻿</label><tp:taxon-name>
              <object-id xmlns:xlink="http://www.w3.org/1999/xlink" content-type="arpha" xlink:type="simple">637B8257-D8BF-5044-9FBB-709E0C78DB1E</object-id>
              <tp:taxon-name-part taxon-name-part-type="genus" reg="Dothiorella">Dothiorella</tp:taxon-name-part>
              <tp:taxon-name-part taxon-name-part-type="species" reg="camelliae">camelliae</tp:taxon-name-part>
              <object-id xmlns:xlink="http://www.w3.org/1999/xlink" content-type="mycobank" xlink:type="simple"> 847167</object-id>
            </tp:taxon-name><tp:taxon-authority>L.W. Li &amp; Jian K. Liu</tp:taxon-authority><tp:taxon-status xmlns:xlink="http://www.w3.org/1999/xlink" xlink:type="simple">sp. nov.</tp:taxon-status><xref ref-type="fig" rid="F12">Fig. 12</xref></tp:nomenclature><tp:treatment-sec sec-type="etymology" id="SECID0EBWCI"><title>Etymology.</title><p>The epithet ‘‘<italic>camelliae</italic>’’ refers to the host genus <italic><tp:taxon-name><tp:taxon-name-part taxon-name-part-type="genus" reg="Camellia">Camellia</tp:taxon-name-part></tp:taxon-name></italic>, on which the holotype was collected.</p></tp:treatment-sec><tp:treatment-sec sec-type="Holotype" id="SECID0EYWCI"><title>Holotype.</title><p>HKAS 125892.</p></tp:treatment-sec><tp:treatment-sec sec-type="description" id="SECID0E4WCI"><title>Description.</title><p><italic>Saprobic</italic> on decaying branches of <italic><tp:taxon-name><tp:taxon-name-part taxon-name-part-type="genus" reg="Camellia">Camellia</tp:taxon-name-part><tp:taxon-name-part taxon-name-part-type="species" reg="oleifera">oleifera</tp:taxon-name-part></tp:taxon-name></italic>. <bold>Sexual morph: <italic>Ascomata</italic></bold> 199–222 × 237–269 μm (<italic>x̄</italic> = 210.5 × 253 μm, n = 10), submerged in the substrate, partly erumpent at maturity, solitary or gregarious, dark brown to black, subglobose, multilocular or unilocular. <bold><italic>Ostiole</italic></bold> 17–37 μm diam., central. <bold><italic>Peridium</italic></bold> 35–43 μm wide, thick-walled, outer layers composed of 1–2 layers dark brown cells of <bold><italic>textura angularis</italic></bold>, becoming hyaline towards the inner region. <bold><italic>Pseudoparaphyses</italic></bold> 3–4 μm wide, hyaline, frequently aseptate. <bold><italic>Asci</italic></bold> 80–96 × 22–25 μm (<italic>x̄</italic> = 88 × 23.5 μm, n = 30), stipitate, clavate, thick-walled, bitunicate, (6–)8-spored, irregularly biseriate. <bold><italic>Ascospores</italic></bold> 21–25 × 9.5–12 μm (<italic>x̄</italic> = 23 × 10.5 μm, n = 30), L/W ratio = 2, oblong, ovate to sub-clavate, (0–)1-septate, slightly constricted at the septum, hyaline to dark brown, moderately thick-walled, straight or inequilateral, basal cell tapering towards the acute end. <bold>Asexual morph</bold>: Not observed.</p><fig id="F12" position="float" orientation="portrait"><object-id xmlns:xlink="http://www.w3.org/1999/xlink" content-type="doi" xlink:type="simple">10.3897/mycokeys.97.103118.figure12</object-id><object-id xmlns:xlink="http://www.w3.org/1999/xlink" content-type="arpha" xlink:type="simple">0E8149E3-1D47-5483-B506-5178124649DE</object-id><label>Figure 12.</label><caption><p><italic><tp:taxon-name><tp:taxon-name-part taxon-name-part-type="genus" reg="Dothiorella">Dothiorella</tp:taxon-name-part><tp:taxon-name-part taxon-name-part-type="species" reg="camelliae">camelliae</tp:taxon-name-part></tp:taxon-name></italic> (HKAS 125892, holotype) <bold>a, b</bold> appearance of ascomata on natural substrate <bold>c</bold> vertical section of ascoma <bold>d</bold> section of peridium <bold>e–g</bold> asci <bold>h–m</bold> ascospores <bold>n</bold> germinated ascospore. Scale bars: 50 μm (<bold>c</bold>); 10 μm (<bold>d, h–n</bold>); 20 μm (<bold>e–g</bold>).</p></caption><graphic xmlns:xlink="http://www.w3.org/1999/xlink" xlink:href="mycokeys-97-071-g012.jpg" position="float" orientation="portrait" xlink:type="simple" id="oo_853834.jpg"><uri content-type="original_file" xlink:type="simple">https://binary.pensoft.net/fig/853834</uri></graphic></fig></tp:treatment-sec><tp:treatment-sec sec-type="description" id="SECID0E4ZCI"><title>Culture characteristics.</title><p>Ascospores germinate on <abbrev xmlns:xlink="http://www.w3.org/1999/xlink" xlink:title="potato dextrose agar" id="ABBRID0ED1CI" xlink:type="simple">PDA</abbrev> within 12 h. Colonies growing on <abbrev xmlns:xlink="http://www.w3.org/1999/xlink" xlink:title="potato dextrose agar" id="ABBRID0EH1CI" xlink:type="simple">PDA</abbrev>, reaching a diameter of 4 cm after five days at 25 °C, effuse, velvety, with entire to slightly undulate edge. Surface initially white and later turning dark olivaceous from the surrounding of the colony and dark gray in reverse.</p></tp:treatment-sec><tp:treatment-sec sec-type="material" id="SECID0EL1CI"><title>Materials examined.</title><p>China, Sichuan Province, Leshan City, Wutongqiao District, <named-content xmlns:xlink="http://www.w3.org/1999/xlink" content-type="dwc:verbatimCoordinates" xlink:type="simple"><named-content content-type="geo-json" specific-use="{&#34;type&#34;:&#34;Point&#34;,&#34;coordinates&#34;:[103.763611,29.374444]}" id="NCID0EU1CI" xlink:type="simple">29°22'28"N, 103°45'49"E</named-content></named-content>, elevation 383 m, on dead branches of <italic><tp:taxon-name><tp:taxon-name-part taxon-name-part-type="genus" reg="Camellia">Camellia</tp:taxon-name-part><tp:taxon-name-part taxon-name-part-type="species" reg="oleifera">oleifera</tp:taxon-name-part></tp:taxon-name></italic> (<tp:taxon-name><tp:taxon-name-part taxon-name-part-type="family">Theaceae</tp:taxon-name-part></tp:taxon-name>), 23<sup>th</sup> July 2021, Z.P Liu, 351 (HKAS 125892, holotype), ex-type living culture <abbrev xmlns:xlink="http://www.w3.org/1999/xlink" xlink:title="University of Electronic Science and Technology Culture Collection" id="ABBRID0EL2CI" xlink:type="simple">UESTCC</abbrev> 22.0081 = <named-content xmlns:xlink="http://www.w3.org/1999/xlink" content-type="dwc:institutional_code" xlink:title="China General Microbiological Culture Collection Centre" xlink:href="http://grbio.org/institution/china-general-microbiological-culture-collection-center-chinese-academy-sciences" xlink:type="simple">CGMCC</named-content> 3.24158; <italic>ibid</italic>., 347 (<abbrev xmlns:xlink="http://www.w3.org/1999/xlink" xlink:title="Herbarium, University of Electronic Science and Technology" id="ABBRID0EV2CI" xlink:type="simple">HUEST</abbrev> 22.0081), living culture <abbrev xmlns:xlink="http://www.w3.org/1999/xlink" xlink:title="University of Electronic Science and Technology Culture Collection" id="ABBRID0EZ2CI" xlink:type="simple">UESTCC</abbrev> 22.0080; <italic>ibid</italic>., Shizhong District, <named-content xmlns:xlink="http://www.w3.org/1999/xlink" content-type="dwc:verbatimCoordinates" xlink:type="simple"><named-content content-type="geo-json" specific-use="{&#34;type&#34;:&#34;Point&#34;,&#34;coordinates&#34;:[103.873611,29.703611]}" id="NCID0EC3CI" xlink:type="simple">29°42'13"N, 103°52'25"E</named-content></named-content>, elevation 356 m, on dead branches of <italic><tp:taxon-name><tp:taxon-name-part taxon-name-part-type="genus" reg="Paeonia">Paeonia</tp:taxon-name-part><tp:taxon-name-part taxon-name-part-type="species" reg="suffruticosa">suffruticosa</tp:taxon-name-part></tp:taxon-name></italic>, 23<sup>th</sup> July 2021, W.L Li, A240 (<abbrev xmlns:xlink="http://www.w3.org/1999/xlink" xlink:title="Herbarium, University of Electronic Science and Technology" id="ABBRID0EU3CI" xlink:type="simple">HUEST</abbrev> 22.0080), living culture <abbrev xmlns:xlink="http://www.w3.org/1999/xlink" xlink:title="University of Electronic Science and Technology Culture Collection" id="ABBRID0EY3CI" xlink:type="simple">UESTCC</abbrev> 22.0079; <italic>ibid</italic>., A234 (<abbrev xmlns:xlink="http://www.w3.org/1999/xlink" xlink:title="Herbarium, University of Electronic Science and Technology" id="ABBRID0E53CI" xlink:type="simple">HUEST</abbrev> 22.0079), living culture <abbrev xmlns:xlink="http://www.w3.org/1999/xlink" xlink:title="University of Electronic Science and Technology Culture Collection" id="ABBRID0EC4CI" xlink:type="simple">UESTCC</abbrev> 22.0078. Additional sequences: <abbrev xmlns:xlink="http://www.w3.org/1999/xlink" xlink:title="large subunit" id="ABBRID0EG4CI" xlink:type="simple">LSU</abbrev>: <ext-link xmlns:xlink="http://www.w3.org/1999/xlink" xlink:href="OQ164834" ext-link-type="gen" xlink:type="simple">OQ164834</ext-link> (<named-content xmlns:xlink="http://www.w3.org/1999/xlink" content-type="dwc:institutional_code" xlink:title="China General Microbiological Culture Collection Centre" xlink:href="http://grbio.org/institution/china-general-microbiological-culture-collection-center-chinese-academy-sciences" xlink:type="simple">CGMCC</named-content> 3.24158), <ext-link xmlns:xlink="http://www.w3.org/1999/xlink" xlink:href="OQ164835" ext-link-type="gen" xlink:type="simple">OQ164835</ext-link> (<abbrev xmlns:xlink="http://www.w3.org/1999/xlink" xlink:title="University of Electronic Science and Technology Culture Collection" id="ABBRID0EY4CI" xlink:type="simple">UESTCC</abbrev> 22.0079), <ext-link xmlns:xlink="http://www.w3.org/1999/xlink" xlink:href="OQ164836" ext-link-type="gen" xlink:type="simple">OQ164836</ext-link> (<abbrev xmlns:xlink="http://www.w3.org/1999/xlink" xlink:title="University of Electronic Science and Technology Culture Collection" id="ABBRID0EB5CI" xlink:type="simple">UESTCC</abbrev> 22.0078).</p></tp:treatment-sec><tp:treatment-sec sec-type="notes" id="SECID0EF5CI"><title>Notes.</title><p>Four strains isolated from <italic><tp:taxon-name><tp:taxon-name-part taxon-name-part-type="genus" reg="Vernicia">Vernicia</tp:taxon-name-part><tp:taxon-name-part taxon-name-part-type="species" reg="fordii">fordii</tp:taxon-name-part></tp:taxon-name></italic> and <italic><tp:taxon-name><tp:taxon-name-part taxon-name-part-type="genus" reg="Camellia">Camellia</tp:taxon-name-part><tp:taxon-name-part taxon-name-part-type="species" reg="oleifera">oleifera</tp:taxon-name-part></tp:taxon-name></italic> occupy a basal position in the <italic><tp:taxon-name><tp:taxon-name-part taxon-name-part-type="genus" reg="Dothiorella">Dothiorella</tp:taxon-name-part></tp:taxon-name></italic> phylogenetic tree by forming a well‐supported subclade sister to <italic><tp:taxon-name><tp:taxon-name-part taxon-name-part-type="genus" reg="Dothiorella">Do.</tp:taxon-name-part><tp:taxon-name-part taxon-name-part-type="species" reg="zanthoxyli">zanthoxyli</tp:taxon-name-part></tp:taxon-name></italic> (<abbrev xmlns:xlink="http://www.w3.org/1999/xlink" xlink:title="maximum likelihood" id="ABBRID0ET6CI" xlink:type="simple">ML</abbrev>/<abbrev xmlns:xlink="http://www.w3.org/1999/xlink" xlink:title="Bayesian inference" id="ABBRID0EX6CI" xlink:type="simple">BI</abbrev> 97%/1, Fig. <xref ref-type="fig" rid="F4">4</xref>). The BLASTn searches of the <abbrev xmlns:xlink="http://www.w3.org/1999/xlink" xlink:title="internal transcribed spacer" id="ABBRID0E66CI" xlink:type="simple">ITS</abbrev> sequence of <italic><tp:taxon-name><tp:taxon-name-part taxon-name-part-type="genus" reg="Dothiorella">Dothiorella</tp:taxon-name-part><tp:taxon-name-part taxon-name-part-type="species" reg="zanthoxyli">zanthoxyli</tp:taxon-name-part></tp:taxon-name></italic> resulted in 97% matches with <italic><tp:taxon-name><tp:taxon-name-part taxon-name-part-type="genus" reg="Neofusicoccum">Neofusicoccum</tp:taxon-name-part><tp:taxon-name-part taxon-name-part-type="species" reg="vitifusiforme">vitifusiforme</tp:taxon-name-part></tp:taxon-name></italic> BRIP64010, the <italic><abbrev xmlns:xlink="http://www.w3.org/1999/xlink" xlink:title="translation elongation factor 1-alpha" id="ABBRID0E1ADI" xlink:type="simple">tef1</abbrev></italic> showed 91.23% matches with <italic><tp:taxon-name><tp:taxon-name-part taxon-name-part-type="genus" reg="Dothiorella">Do.</tp:taxon-name-part><tp:taxon-name-part taxon-name-part-type="species" reg="symphoricarposicola">symphoricarposicola</tp:taxon-name-part></tp:taxon-name></italic> BL158, and the <italic><abbrev xmlns:xlink="http://www.w3.org/1999/xlink" xlink:title="β-tubulin" id="ABBRID0EKBDI" xlink:type="simple">tub2</abbrev></italic> BLASTn results indicated 96.53% similarity with <italic><tp:taxon-name><tp:taxon-name-part taxon-name-part-type="genus" reg="Dothiorella">Do.</tp:taxon-name-part><tp:taxon-name-part taxon-name-part-type="species" reg="uruguayensis">uruguayensis</tp:taxon-name-part></tp:taxon-name></italic> CBS 124908 and <italic><tp:taxon-name><tp:taxon-name-part taxon-name-part-type="genus" reg="Dothiorella">Do.</tp:taxon-name-part><tp:taxon-name-part taxon-name-part-type="species" reg="viticola">viticola</tp:taxon-name-part></tp:taxon-name></italic> B116-3. <italic><tp:taxon-name><tp:taxon-name-part taxon-name-part-type="genus" reg="Dothiorella">Dothiorella</tp:taxon-name-part><tp:taxon-name-part taxon-name-part-type="species" reg="camelliae">camelliae</tp:taxon-name-part></tp:taxon-name></italic> can be distinguished from <italic><tp:taxon-name><tp:taxon-name-part taxon-name-part-type="genus" reg="Dothiorella">Do.</tp:taxon-name-part><tp:taxon-name-part taxon-name-part-type="species" reg="zanthoxyli">zanthoxyli</tp:taxon-name-part></tp:taxon-name></italic> in the size of ascomata, ascus and L/W ratio of ascospores (Table <xref ref-type="table" rid="T3">3</xref>). <italic><tp:taxon-name><tp:taxon-name-part taxon-name-part-type="genus" reg="Dothiorella">Dothiorella</tp:taxon-name-part><tp:taxon-name-part taxon-name-part-type="species" reg="camelliae">camelliae</tp:taxon-name-part></tp:taxon-name></italic> resembles the sexual morph of <italic><tp:taxon-name><tp:taxon-name-part taxon-name-part-type="genus" reg="Dothiorella">Do.</tp:taxon-name-part><tp:taxon-name-part taxon-name-part-type="species" reg="sarmentorum">sarmentorum</tp:taxon-name-part></tp:taxon-name></italic> in producing immersed to sub-immersed ascomata, clavate asci and ovate to sub-clavate, hyaline to brown conidia with (0–)1-septate. However, <italic><tp:taxon-name><tp:taxon-name-part taxon-name-part-type="genus" reg="Dothiorella">Do.</tp:taxon-name-part><tp:taxon-name-part taxon-name-part-type="species" reg="sarmentorum">sarmentorum</tp:taxon-name-part></tp:taxon-name></italic> morphologically can be distinguished from <italic><tp:taxon-name><tp:taxon-name-part taxon-name-part-type="genus" reg="Dothiorella">Do.</tp:taxon-name-part><tp:taxon-name-part taxon-name-part-type="species" reg="camelliae">camelliae</tp:taxon-name-part></tp:taxon-name></italic> in having larger ascomata (350–400 μm vs. 237–269 μm), thicker peridium (50–75 μm vs. 35–43 μm), and longer asci (140–210 μm vs. 80–96 μm) (Table <xref ref-type="table" rid="T3">3</xref>). Phylogenetically, these two species reside in two distinct clades.</p><table-wrap id="T3" position="float" orientation="portrait"><label>Table 3.</label><caption><p>A morphological comparison of the sexual morph of three <italic><tp:taxon-name><tp:taxon-name-part taxon-name-part-type="genus" reg="Dothiorella">Dothiorella</tp:taxon-name-part></tp:taxon-name></italic> species.</p></caption><table id="TID0EYABK" rules="all"><tbody><tr><th rowspan="2" colspan="1">Taxa</th><th rowspan="2" colspan="1">Ascomata (μm)</th><th rowspan="2" colspan="1">Asci (μm)</th><th rowspan="2" colspan="1">Peridium (μm)</th><th rowspan="1" colspan="3">Ascospores</th></tr><tr><th rowspan="1" colspan="1">Size(μm)</th><th rowspan="1" colspan="1">Color</th><th rowspan="1" colspan="1">L/W ratio</th></tr><tr><td rowspan="1" colspan="1">
                      <italic>
                        <tp:taxon-name><tp:taxon-name-part taxon-name-part-type="genus" reg="Dothiorella">Dothiorella</tp:taxon-name-part><tp:taxon-name-part taxon-name-part-type="species" reg="camelliae">camelliae</tp:taxon-name-part></tp:taxon-name>
                      </italic>
                    </td><td rowspan="1" colspan="1">199–222 × 237–269</td><td rowspan="1" colspan="1">80–96 × 22–25</td><td rowspan="1" colspan="1">35–43</td><td rowspan="1" colspan="1">21–25 × 9.5–12</td><td rowspan="1" colspan="1">Hyaline to dark brown</td><td rowspan="1" colspan="1">2</td></tr><tr><td rowspan="1" colspan="1">
                      <italic>
                        <tp:taxon-name><tp:taxon-name-part taxon-name-part-type="genus" reg="Dothiorella">Dothiorella</tp:taxon-name-part><tp:taxon-name-part taxon-name-part-type="species" reg="sarmentorum">sarmentorum</tp:taxon-name-part></tp:taxon-name>
                      </italic>
                    </td><td rowspan="1" colspan="1">350–400</td><td rowspan="1" colspan="1">140–210 × 17–24</td><td rowspan="1" colspan="1">50–75</td><td rowspan="1" colspan="1">24.5–25.5 × 11.5–12.5</td><td rowspan="1" colspan="1">Dark brown</td><td rowspan="1" colspan="1">2.4</td></tr><tr><td rowspan="1" colspan="1">
                      <italic>
                        <tp:taxon-name><tp:taxon-name-part taxon-name-part-type="genus" reg="Dothiorella">Dothiorella</tp:taxon-name-part><tp:taxon-name-part taxon-name-part-type="species" reg="zanthoxyli">zanthoxyli</tp:taxon-name-part></tp:taxon-name>
                      </italic>
                    </td><td rowspan="1" colspan="1">258–280 × 170–174</td><td rowspan="1" colspan="1">63.5–77 × 20–24.5</td><td rowspan="1" colspan="1">35–40</td><td rowspan="1" colspan="1">22.5–25 × 9.5–11</td><td rowspan="1" colspan="1">Hyaline to dark brown</td><td rowspan="1" colspan="1">2.6</td></tr></tbody></table></table-wrap></tp:treatment-sec><tp:treatment-sec><!--Section generated to contain objects referenced in tp:taxon-treatment.--><fig id="F4" position="float" orientation="portrait"><object-id xmlns:xlink="http://www.w3.org/1999/xlink" content-type="doi" xlink:type="simple">10.3897/mycokeys.97.103118.figure4</object-id><object-id xmlns:xlink="http://www.w3.org/1999/xlink" content-type="arpha" xlink:type="simple">D80D483A-E9CB-5163-A989-C07EAF072826</object-id><label>Figure 4.</label><caption><p>Phylogram generated from RAxML analysis based on combined <abbrev xmlns:xlink="http://www.w3.org/1999/xlink" xlink:title="internal transcribed spacer" id="ABBRID0ECOAI" xlink:type="simple">ITS</abbrev>, <italic><abbrev xmlns:xlink="http://www.w3.org/1999/xlink" xlink:title="translation elongation factor 1-alpha" id="ABBRID0EHOAI" xlink:type="simple">tef1</abbrev></italic> and <italic><abbrev xmlns:xlink="http://www.w3.org/1999/xlink" xlink:title="β-tubulin" id="ABBRID0EMOAI" xlink:type="simple">tub2</abbrev></italic> sequence data of <italic><tp:taxon-name><tp:taxon-name-part taxon-name-part-type="genus" reg="Dothiorella">Dothiorella</tp:taxon-name-part></tp:taxon-name></italic> isolates. The tree was rooted to <italic><tp:taxon-name><tp:taxon-name-part taxon-name-part-type="genus" reg="Neofusicoccum">Neofusicoccum</tp:taxon-name-part><tp:taxon-name-part taxon-name-part-type="species" reg="luteum">luteum</tp:taxon-name-part></tp:taxon-name></italic> (CBS 562.92 and CMW 41365). The <abbrev xmlns:xlink="http://www.w3.org/1999/xlink" xlink:title="maximum likelihood" id="ABBRID0ECPAI" xlink:type="simple">ML</abbrev> (≥ 75%) and <abbrev xmlns:xlink="http://www.w3.org/1999/xlink" xlink:title="Bayesian inference" id="ABBRID0EGPAI" xlink:type="simple">BI</abbrev> (≥ 95%) bootstrap supports are given near the nodes, respectively. Isolates from this study are marked in red and ex-type strains are marked in bold.</p></caption><graphic xmlns:xlink="http://www.w3.org/1999/xlink" xlink:href="mycokeys-97-071-g004.jpg" position="float" orientation="portrait" xlink:type="simple" id="oo_853826.jpg"><uri content-type="original_file" xlink:type="simple">https://binary.pensoft.net/fig/853826</uri></graphic></fig></tp:treatment-sec></tp:taxon-treatment>
