# Supplementary material for: ﻿Botryosphaerialean fungi associated with woody oil plants cultivated in Sichuan Province, China
Source: MycoKeys. 2023 May 23;97:71–116. doi: 10.3897/mycokeys.97.103118 (PMC10230375; doi:10.3897/mycokeys.97.103118)
Supplement: XML Treatment for Dothiorella sarmentorum [file mycokeys.97.103118-treatment8.xml]

<!DOCTYPE tp:taxon-treatment
  PUBLIC "-//TaxonX//DTD Taxonomic Treatment Publishing DTD v0 20100105//EN" "tax-treatment-NSO.dtd">
<tp:taxon-treatment xmlns:tp="http://www.plazi.org/taxpub"><tp:treatment-meta><kwd-group><label>Taxon classification</label><kwd>
                <named-content content-type="kingdom">Fungi</named-content>
              </kwd><kwd>
                <named-content content-type="order">Botryosphaeriales</named-content>
              </kwd><kwd>
                <named-content content-type="family">Botryosphaeriaceae</named-content>
              </kwd></kwd-group><mixed-citation publication-type="journal"><person-group><name><surname>Li</surname><given-names>Wen-Li</given-names></name><name><surname>Liang</surname><given-names>Rui-Ru</given-names></name><name><surname>Dissanayake</surname><given-names>Asha J.</given-names></name><name><surname>Liu</surname><given-names>Jian-Kui</given-names></name></person-group><article-title>﻿Botryosphaerialean fungi associated with woody oil plants cultivated in Sichuan Province, China</article-title><source>MycoKeys</source><day>23</day><month>05</month><year>2023</year><volume>97</volume><fpage>71</fpage><lpage>116</lpage><pub-id pub-id-type="doi">10.3897/mycokeys.97.103118</pub-id></mixed-citation></tp:treatment-meta><tp:nomenclature><label>﻿</label><tp:taxon-name>
              <object-id xmlns:xlink="http://www.w3.org/1999/xlink" content-type="arpha" xlink:type="simple">75A90425-ABC3-57FC-BD0C-63A8B6A81076</object-id>
              <tp:taxon-name-part taxon-name-part-type="genus" reg="Dothiorella">Dothiorella</tp:taxon-name-part>
              <tp:taxon-name-part taxon-name-part-type="species" reg="sarmentorum">sarmentorum</tp:taxon-name-part>
              <object-id xmlns:xlink="http://www.w3.org/1999/xlink" content-type="mycobank" xlink:type="simple"> 501403</object-id>
            </tp:taxon-name><tp:taxon-authority>(Fr.) A.J.L. Phillips, J. Luque &amp; A. Alves, Mycologia 97: 522. (2005).</tp:taxon-authority><xref ref-type="fig" rid="F13">Fig. 13</xref><tp:nomenclature-citation-list><tp:nomenclature-citation><tp:taxon-name>
                  <tp:taxon-name-part taxon-name-part-type="genus" reg="Sphaeria">Sphaeria</tp:taxon-name-part>
                  <tp:taxon-name-part taxon-name-part-type="species" reg="sarmentorum">sarmentorum</tp:taxon-name-part>
                </tp:taxon-name><comment>Fr., K. svenska Vetensk-Acad. Handl. 39: 107. 1818. Basionym.</comment></tp:nomenclature-citation><tp:nomenclature-citation><tp:taxon-name>
                  <tp:taxon-name-part taxon-name-part-type="genus" reg="Diplodia"/>
                  <tp:taxon-name-part taxon-name-part-type="species" reg="sarmentorum"/>
                </tp:taxon-name><comment>≡ <tp:taxon-name><tp:taxon-name-part taxon-name-part-type="genus" reg="Diplodia">Diplodia</tp:taxon-name-part><tp:taxon-name-part taxon-name-part-type="species" reg="sarmentorum">sarmentorum</tp:taxon-name-part></tp:taxon-name> (Fr.) Fr., Summ. veg. Scand. (Stockholm) 2: 417. 1849. </comment></tp:nomenclature-citation><tp:nomenclature-citation><tp:taxon-name>
                  <tp:taxon-name-part taxon-name-part-type="genus" reg="Diplodia"/>
                  <tp:taxon-name-part taxon-name-part-type="species" reg="pruni"/>
                </tp:taxon-name><comment>= <tp:taxon-name><tp:taxon-name-part taxon-name-part-type="genus" reg="Diplodia">Diplodia</tp:taxon-name-part><tp:taxon-name-part taxon-name-part-type="species" reg="pruni">pruni</tp:taxon-name-part></tp:taxon-name> Fuckel, Jahrb. Nassauischen Vereins Naturk., 23–24: 169. 1870 [1869]. </comment></tp:nomenclature-citation><tp:nomenclature-citation><tp:taxon-name>
                  <tp:taxon-name-part taxon-name-part-type="genus" reg="Botryosphaeria"/>
                  <tp:taxon-name-part taxon-name-part-type="species" reg="sarmentorum"/>
                </tp:taxon-name><comment>= <tp:taxon-name><tp:taxon-name-part taxon-name-part-type="genus" reg="Botryosphaeria">Botryosphaeria</tp:taxon-name-part><tp:taxon-name-part taxon-name-part-type="species" reg="sarmentorum">sarmentorum</tp:taxon-name-part></tp:taxon-name> A.J.L. Phillips, J. Luque &amp; A. Alves, Mycologia 97: 522. 2005. </comment></tp:nomenclature-citation></tp:nomenclature-citation-list></tp:nomenclature><tp:treatment-sec sec-type="description" id="SECID0EENDI"><title>Description.</title><p><italic>Saprobic</italic> on decaying branches of <italic><tp:taxon-name><tp:taxon-name-part taxon-name-part-type="genus" reg="Pistacia">Pistacia</tp:taxon-name-part><tp:taxon-name-part taxon-name-part-type="species" reg="chinensis">chinensis</tp:taxon-name-part></tp:taxon-name></italic>. <bold>Sexual morph</bold>: Not observed. <bold>Asexual morph: <italic>Conidiomata</italic></bold> 278–338 × 240–280 μm (<italic>x̄</italic> = 308 × 260 μm, n = 10), immersed, erumpent, forming split-like opening on the host, gregarious, globose to subglobose, dark brown to black, unilocular or multilocular, papillate, ostiolate. <bold><italic>Ostiole</italic></bold> 52–57 μm diam., conical or circular, centrically located. <bold><italic>Peridium</italic></bold> 28.5–44 μm, comprising 5–8 layers of thick‐walled, dark brown to hyaline cells arranged in a <bold><italic>textura angularis</italic>. <italic>Conidiophores</italic></bold> reduced to conidiogenous cells. <bold><italic>Conidiogenous cells</italic></bold> 2.5–3.5 × 6–9 μm (<italic>x̄</italic> = 3 × 7.5 μm, n = 20), holoblastic, discrete, cylindrical, hyaline, smooth, indeterminate, proliferating at the same level giving rise to periclinal thickenings, or rarely proliferating percurrently to form one or two close, indistinct annellations. <bold><italic>Conidia</italic></bold> 21.5–24 × 9–10 μm (<italic>x̄</italic> = 22.5 × 9.5 μm, n = 30), L/W ratio = 2.4, ellipsoid to obovoid, with rounded ends, initially hyaline and aseptate becoming pigmented brown and 1-septate often while still attached to conidiogenous cell, brown walled, slightly constricted at the septum.</p><fig id="F13" position="float" orientation="portrait"><object-id xmlns:xlink="http://www.w3.org/1999/xlink" content-type="doi" xlink:type="simple">10.3897/mycokeys.97.103118.figure13</object-id><object-id xmlns:xlink="http://www.w3.org/1999/xlink" content-type="arpha" xlink:type="simple">288A635D-AD3F-57D8-B407-4DD9392AD410</object-id><label>Figure 13.</label><caption><p><italic><tp:taxon-name><tp:taxon-name-part taxon-name-part-type="genus" reg="Dothiorella">Dothiorella</tp:taxon-name-part><tp:taxon-name-part taxon-name-part-type="species" reg="sarmentorum">sarmentorum</tp:taxon-name-part></tp:taxon-name></italic> (<abbrev xmlns:xlink="http://www.w3.org/1999/xlink" xlink:title="Herbarium, University of Electronic Science and Technology" id="ABBRID0EHPDI" xlink:type="simple">HUEST</abbrev> 22.0077, new host record) <bold>a, b</bold> appearance of conidiomata on natural substrate <bold>c</bold> vertical section of conidioma <bold>d–g</bold> conidiogenous cells and developing conidia <bold>h–l</bold> brown conidia. Scale bars: 50 μm (<bold>c</bold>); 10 μm (<bold>d–l</bold>).</p></caption><graphic xmlns:xlink="http://www.w3.org/1999/xlink" xlink:href="mycokeys-97-071-g013.jpg" position="float" orientation="portrait" xlink:type="simple" id="oo_853835.jpg"><uri content-type="original_file" xlink:type="simple">https://binary.pensoft.net/fig/853835</uri></graphic></fig></tp:treatment-sec><tp:treatment-sec sec-type="description" id="SECID0E3PDI"><title>Culture characteristics.</title><p>Conidia germinate on <abbrev xmlns:xlink="http://www.w3.org/1999/xlink" xlink:title="potato dextrose agar" id="ABBRID0ECQDI" xlink:type="simple">PDA</abbrev> within 12 h. Colonies growing on <abbrev xmlns:xlink="http://www.w3.org/1999/xlink" xlink:title="potato dextrose agar" id="ABBRID0EGQDI" xlink:type="simple">PDA</abbrev>, reaching a diameter of 4 cm after three days at 25 °C, effuse, velvety, with entire to slightly undulate edge. Surface initially white and later turning dark olivaceous from the surrounding of the colony and dark gray in reverse.</p></tp:treatment-sec><tp:treatment-sec sec-type="material" id="SECID0EKQDI"><title>Materials examined.</title><p>China, Sichuan Province, Chengdu City, Pidu District, <named-content xmlns:xlink="http://www.w3.org/1999/xlink" content-type="dwc:verbatimCoordinates" xlink:type="simple"><named-content content-type="geo-json" specific-use="{&#34;type&#34;:&#34;Point&#34;,&#34;coordinates&#34;:[103.996389,30.332500]}" id="NCID0ETQDI" xlink:type="simple">30°19'57"N, 103°59'47"E</named-content></named-content>, elevation 442 m, on dead branches of <italic><tp:taxon-name><tp:taxon-name-part taxon-name-part-type="genus" reg="Pistacia">Pistacia</tp:taxon-name-part><tp:taxon-name-part taxon-name-part-type="species" reg="chinensis">chinensis</tp:taxon-name-part></tp:taxon-name></italic>, 19<sup>th</sup> March 2021, W.L Li, 072 (<abbrev xmlns:xlink="http://www.w3.org/1999/xlink" xlink:title="Herbarium, University of Electronic Science and Technology" id="ABBRID0EFRDI" xlink:type="simple">HUEST</abbrev> 22.0077), living culture <abbrev xmlns:xlink="http://www.w3.org/1999/xlink" xlink:title="University of Electronic Science and Technology Culture Collection" id="ABBRID0EJRDI" xlink:type="simple">UESTCC</abbrev> 22.0076; <italic>ibid</italic>., Guangyuan City, Qingchuan County, <named-content xmlns:xlink="http://www.w3.org/1999/xlink" content-type="dwc:verbatimCoordinates" xlink:type="simple"><named-content content-type="geo-json" specific-use="{&#34;type&#34;:&#34;Point&#34;,&#34;coordinates&#34;:[105.482500,32.677222]}" id="NCID0ESRDI" xlink:type="simple">32°40'38"N, 105°28'57"E</named-content></named-content>, elevation 638 m, 20<sup>th</sup> April 2021, W.L Li, A189 (<abbrev xmlns:xlink="http://www.w3.org/1999/xlink" xlink:title="Herbarium, University of Electronic Science and Technology" id="ABBRID0EZRDI" xlink:type="simple">HUEST</abbrev> 22.0078), living culture <abbrev xmlns:xlink="http://www.w3.org/1999/xlink" xlink:title="University of Electronic Science and Technology Culture Collection" id="ABBRID0E4RDI" xlink:type="simple">UESTCC</abbrev> 22.0077. Additional sequences: <abbrev xmlns:xlink="http://www.w3.org/1999/xlink" xlink:title="large subunit" id="ABBRID0EBSDI" xlink:type="simple">LSU</abbrev>: <ext-link xmlns:xlink="http://www.w3.org/1999/xlink" xlink:href="OQ164837" ext-link-type="gen" xlink:type="simple">OQ164837</ext-link> (<abbrev xmlns:xlink="http://www.w3.org/1999/xlink" xlink:title="University of Electronic Science and Technology Culture Collection" id="ABBRID0EKSDI" xlink:type="simple">UESTCC</abbrev> 22.0076), <ext-link xmlns:xlink="http://www.w3.org/1999/xlink" xlink:href="OQ164838" ext-link-type="gen" xlink:type="simple">OQ164838</ext-link> (<abbrev xmlns:xlink="http://www.w3.org/1999/xlink" xlink:title="University of Electronic Science and Technology Culture Collection" id="ABBRID0ETSDI" xlink:type="simple">UESTCC</abbrev> 22.0077).</p></tp:treatment-sec><tp:treatment-sec sec-type="notes" id="SECID0EXSDI"><title>Notes.</title><p><italic><tp:taxon-name><tp:taxon-name-part taxon-name-part-type="genus" reg="Dothiorella">Dothiorella</tp:taxon-name-part><tp:taxon-name-part taxon-name-part-type="species" reg="sarmentorum">sarmentorum</tp:taxon-name-part></tp:taxon-name></italic> was introduced by <xref ref-type="bibr" rid="B39">Phillips et al (2005)</xref> with both asexual and sexual morphs. Recently, nine <italic><tp:taxon-name><tp:taxon-name-part taxon-name-part-type="genus" reg="Dothiorella">Dothiorella</tp:taxon-name-part></tp:taxon-name></italic> species (<italic><tp:taxon-name><tp:taxon-name-part taxon-name-part-type="genus" reg="Dothiorella">Do.</tp:taxon-name-part><tp:taxon-name-part taxon-name-part-type="species" reg="californica">californica</tp:taxon-name-part></tp:taxon-name></italic>, <italic><tp:taxon-name><tp:taxon-name-part taxon-name-part-type="genus" reg="Dothiorella">Do.</tp:taxon-name-part><tp:taxon-name-part taxon-name-part-type="species" reg="iberica">iberica</tp:taxon-name-part></tp:taxon-name></italic>, <italic><tp:taxon-name><tp:taxon-name-part taxon-name-part-type="genus" reg="Dothiorella">Do.</tp:taxon-name-part><tp:taxon-name-part taxon-name-part-type="species" reg="italica">italica</tp:taxon-name-part></tp:taxon-name></italic>, <italic><tp:taxon-name><tp:taxon-name-part taxon-name-part-type="genus" reg="Dothiorella">Do.</tp:taxon-name-part><tp:taxon-name-part taxon-name-part-type="species" reg="guttulata">guttulata</tp:taxon-name-part></tp:taxon-name></italic>, <italic><tp:taxon-name><tp:taxon-name-part taxon-name-part-type="genus" reg="Dothiorella">Do.</tp:taxon-name-part><tp:taxon-name-part taxon-name-part-type="species" reg="omnivora">omnivora</tp:taxon-name-part></tp:taxon-name></italic>, <italic><tp:taxon-name><tp:taxon-name-part taxon-name-part-type="genus" reg="Dothiorella">Do.</tp:taxon-name-part><tp:taxon-name-part taxon-name-part-type="species" reg="parva">parva</tp:taxon-name-part></tp:taxon-name></italic>, <italic><tp:taxon-name><tp:taxon-name-part taxon-name-part-type="genus" reg="Dothiorella">Do.</tp:taxon-name-part><tp:taxon-name-part taxon-name-part-type="species" reg="sempervirentis">sempervirentis</tp:taxon-name-part></tp:taxon-name></italic>, <italic><tp:taxon-name><tp:taxon-name-part taxon-name-part-type="genus" reg="Dothiorella">Do.</tp:taxon-name-part><tp:taxon-name-part taxon-name-part-type="species" reg="symphoricarpicola">symphoricarpicola</tp:taxon-name-part></tp:taxon-name></italic>, <italic><tp:taxon-name><tp:taxon-name-part taxon-name-part-type="genus" reg="Dothiorella">Do.</tp:taxon-name-part><tp:taxon-name-part taxon-name-part-type="species" reg="vidmadera">vidmadera</tp:taxon-name-part></tp:taxon-name></italic>) were synonymized under <italic><tp:taxon-name><tp:taxon-name-part taxon-name-part-type="genus" reg="Dothiorella">Do.</tp:taxon-name-part><tp:taxon-name-part taxon-name-part-type="species" reg="Sarmentorum">Sarmentorum</tp:taxon-name-part></tp:taxon-name></italic> by <xref ref-type="bibr" rid="B66">Zhang et al. (2021)</xref> based on phylogenetic analyses. Two isolates obtained in the present study clustered with the group of <italic><tp:taxon-name><tp:taxon-name-part taxon-name-part-type="genus" reg="Dothiorella">Do.</tp:taxon-name-part><tp:taxon-name-part taxon-name-part-type="species" reg="sarmentorum">sarmentorum</tp:taxon-name-part></tp:taxon-name></italic> taxa in the phylogenetic analyses (Fig. <xref ref-type="fig" rid="F4">4</xref>).</p></tp:treatment-sec><tp:treatment-sec><!--Section generated to contain objects referenced in tp:taxon-treatment.--><fig id="F4" position="float" orientation="portrait"><object-id xmlns:xlink="http://www.w3.org/1999/xlink" content-type="doi" xlink:type="simple">10.3897/mycokeys.97.103118.figure4</object-id><object-id xmlns:xlink="http://www.w3.org/1999/xlink" content-type="arpha" xlink:type="simple">D80D483A-E9CB-5163-A989-C07EAF072826</object-id><label>Figure 4.</label><caption><p>Phylogram generated from RAxML analysis based on combined <abbrev xmlns:xlink="http://www.w3.org/1999/xlink" xlink:title="internal transcribed spacer" id="ABBRID0ECOAI" xlink:type="simple">ITS</abbrev>, <italic><abbrev xmlns:xlink="http://www.w3.org/1999/xlink" xlink:title="translation elongation factor 1-alpha" id="ABBRID0EHOAI" xlink:type="simple">tef1</abbrev></italic> and <italic><abbrev xmlns:xlink="http://www.w3.org/1999/xlink" xlink:title="β-tubulin" id="ABBRID0EMOAI" xlink:type="simple">tub2</abbrev></italic> sequence data of <italic><tp:taxon-name><tp:taxon-name-part taxon-name-part-type="genus" reg="Dothiorella">Dothiorella</tp:taxon-name-part></tp:taxon-name></italic> isolates. The tree was rooted to <italic><tp:taxon-name><tp:taxon-name-part taxon-name-part-type="genus" reg="Neofusicoccum">Neofusicoccum</tp:taxon-name-part><tp:taxon-name-part taxon-name-part-type="species" reg="luteum">luteum</tp:taxon-name-part></tp:taxon-name></italic> (CBS 562.92 and CMW 41365). The <abbrev xmlns:xlink="http://www.w3.org/1999/xlink" xlink:title="maximum likelihood" id="ABBRID0ECPAI" xlink:type="simple">ML</abbrev> (≥ 75%) and <abbrev xmlns:xlink="http://www.w3.org/1999/xlink" xlink:title="Bayesian inference" id="ABBRID0EGPAI" xlink:type="simple">BI</abbrev> (≥ 95%) bootstrap supports are given near the nodes, respectively. Isolates from this study are marked in red and ex-type strains are marked in bold.</p></caption><graphic xmlns:xlink="http://www.w3.org/1999/xlink" xlink:href="mycokeys-97-071-g004.jpg" position="float" orientation="portrait" xlink:type="simple" id="oo_853826.jpg"><uri content-type="original_file" xlink:type="simple">https://binary.pensoft.net/fig/853826</uri></graphic></fig></tp:treatment-sec><ref-list><ref id="B39"><mixed-citation xmlns:xlink="http://www.w3.org/1999/xlink" xlink:type="simple"><person-group><name name-style="western"><surname>Phillips</surname><given-names>AJ</given-names></name><name name-style="western"><surname>Alves</surname><given-names>A</given-names></name><name name-style="western"><surname>Correia</surname><given-names>A</given-names></name><name name-style="western"><surname>Luque</surname><given-names>J</given-names></name></person-group> (<year>2005</year>) <article-title>Two new species of <italic><tp:taxon-name><tp:taxon-name-part taxon-name-part-type="genus">Botryosphaeria</tp:taxon-name-part></tp:taxon-name></italic> with brown, 1-septate ascospores and <italic><tp:taxon-name><tp:taxon-name-part taxon-name-part-type="genus">Dothiorella</tp:taxon-name-part></tp:taxon-name></italic> anamorphs.</article-title><source>Mycologia</source><volume>97</volume>(<issue>2</issue>): <fpage>513</fpage>–<lpage>529</lpage>. <ext-link xlink:href="10.1080/15572536.2006.11832826" ext-link-type="doi" xlink:type="simple">https://doi.org/10.1080/15572536.2006.11832826</ext-link></mixed-citation></ref><ref id="B66"><mixed-citation xmlns:xlink="http://www.w3.org/1999/xlink" xlink:type="simple"><person-group><name name-style="western"><surname>Zhang</surname><given-names>W</given-names></name><name name-style="western"><surname>Groenewald</surname><given-names>JZ</given-names></name><name name-style="western"><surname>Lombard</surname><given-names>L</given-names></name><name name-style="western"><surname>Schumacher</surname><given-names>RK</given-names></name><name name-style="western"><surname>Phillips</surname><given-names>AJL</given-names></name><name name-style="western"><surname>Crous</surname><given-names>PW</given-names></name></person-group> (<year>2021</year>) <article-title>Evaluating species in <tp:taxon-name><tp:taxon-name-part taxon-name-part-type="order">Botryosphaeriales</tp:taxon-name-part></tp:taxon-name>.</article-title><source>Persoonia</source><volume>46</volume>: <fpage>63</fpage>–<lpage>115</lpage>. <ext-link xlink:href="10.3767/persoonia.2021.46.03" ext-link-type="doi" xlink:type="simple">https://doi.org/10.3767/persoonia.2021.46.03</ext-link></mixed-citation></ref></ref-list></tp:taxon-treatment>
