# Supplementary material for: ﻿Botryosphaerialean fungi associated with woody oil plants cultivated in Sichuan Province, China
Source: MycoKeys. 2023 May 23;97:71–116. doi: 10.3897/mycokeys.97.103118 (PMC10230375; doi:10.3897/mycokeys.97.103118)
Supplement: XML Treatment for Dothiorella zanthoxyli [file mycokeys.97.103118-treatment9.xml]

<!DOCTYPE tp:taxon-treatment
  PUBLIC "-//TaxonX//DTD Taxonomic Treatment Publishing DTD v0 20100105//EN" "tax-treatment-NSO.dtd">
<tp:taxon-treatment xmlns:tp="http://www.plazi.org/taxpub"><tp:treatment-meta><kwd-group><label>Taxon classification</label><kwd>
                <named-content content-type="kingdom">Fungi</named-content>
              </kwd><kwd>
                <named-content content-type="order">Botryosphaeriales</named-content>
              </kwd><kwd>
                <named-content content-type="family">Botryosphaeriaceae</named-content>
              </kwd></kwd-group><mixed-citation publication-type="journal"><person-group><name><surname>Li</surname><given-names>Wen-Li</given-names></name><name><surname>Liang</surname><given-names>Rui-Ru</given-names></name><name><surname>Dissanayake</surname><given-names>Asha J.</given-names></name><name><surname>Liu</surname><given-names>Jian-Kui</given-names></name></person-group><article-title>﻿Botryosphaerialean fungi associated with woody oil plants cultivated in Sichuan Province, China</article-title><source>MycoKeys</source><day>23</day><month>05</month><year>2023</year><volume>97</volume><fpage>71</fpage><lpage>116</lpage><pub-id pub-id-type="doi">10.3897/mycokeys.97.103118</pub-id></mixed-citation></tp:treatment-meta><tp:nomenclature><label>﻿</label><tp:taxon-name>
              <object-id xmlns:xlink="http://www.w3.org/1999/xlink" content-type="arpha" xlink:type="simple">D5DE5045-63E3-5163-B674-A38A8760953F</object-id>
              <tp:taxon-name-part taxon-name-part-type="genus" reg="Dothiorella">Dothiorella</tp:taxon-name-part>
              <tp:taxon-name-part taxon-name-part-type="species" reg="zanthoxyli">zanthoxyli</tp:taxon-name-part>
              <object-id xmlns:xlink="http://www.w3.org/1999/xlink" content-type="mycobank" xlink:type="simple"> 847168</object-id>
            </tp:taxon-name><tp:taxon-authority>L.W. Li &amp; Jian K. Liu</tp:taxon-authority><tp:taxon-status xmlns:xlink="http://www.w3.org/1999/xlink" xlink:type="simple">sp. nov.</tp:taxon-status><xref ref-type="fig" rid="F14">Fig. 14</xref></tp:nomenclature><tp:treatment-sec sec-type="etymology" id="SECID0ECZDI"><title>Etymology.</title><p>The epithet ‘‘<italic>zanthoxyli</italic>’’ refers to the host genus <italic><tp:taxon-name><tp:taxon-name-part taxon-name-part-type="genus" reg="Zanthoxylum">Zanthoxylum</tp:taxon-name-part></tp:taxon-name></italic>, on which the holotype was collected.</p></tp:treatment-sec><tp:treatment-sec sec-type="Holotype" id="SECID0EZZDI"><title>Holotype.</title><p>HKAS 125893.</p></tp:treatment-sec><tp:treatment-sec sec-type="description" id="SECID0E5ZDI"><title>Description.</title><p><italic>Saprobic</italic> on decaying branches of <italic><tp:taxon-name><tp:taxon-name-part taxon-name-part-type="genus" reg="Zanthoxylum">Zanthoxylum</tp:taxon-name-part><tp:taxon-name-part taxon-name-part-type="species" reg="bungeanum">bungeanum</tp:taxon-name-part></tp:taxon-name></italic>. <bold>Sexual morph: <italic>Ascomata</italic></bold> 258–280 × 170–174 μm (<italic>x̄</italic> = 269 × 172 μm, n = 10), submerged in the substrate, partly erumpent at maturity, solitary or gregarious, dark brown to black, subglobose, unilocular. <bold><italic>Ostiole</italic></bold> 42–44 μm diam., central. <bold><italic>Peridium</italic></bold> 35–40 μm wide, thick-walled, outer layers composed of 3–5 layers dark brown cells of <bold><italic>textura angularis</italic></bold>, becoming hyaline towards the inner region. <bold><italic>Pseudoparaphyses</italic></bold> 3–4.5 μm wide, hyaline, frequently aseptate. <bold><italic>Asci</italic></bold> 63.5–77 × 20–24.5 μm (<italic>x̄</italic> = 70 × 22.5 μm, n = 30), short stipe, clavate, thick-walled, bitunicate, 8-spored, irregularly biseriate. <bold><italic>Ascospores</italic></bold> 22.5–25 × 9.5–11 μm (<italic>x̄</italic> = 24 × 10 μm, n = 30), L/W ratio = 2.6, oblong, ovate to sub-clavate, (0–)1-septate, slightly constricted at the septum, hyaline to dark brown, moderately thick-walled, straight or inequilateral, basal cell tapering towards the acute end. <bold>Asexual morph</bold>: Not observed.</p><fig id="F14" position="float" orientation="portrait"><object-id xmlns:xlink="http://www.w3.org/1999/xlink" content-type="doi" xlink:type="simple">10.3897/mycokeys.97.103118.figure14</object-id><object-id xmlns:xlink="http://www.w3.org/1999/xlink" content-type="arpha" xlink:type="simple">0044E0E2-8BAA-58D9-AC98-B2DE351059F6</object-id><label>Figure 14.</label><caption><p><italic><tp:taxon-name><tp:taxon-name-part taxon-name-part-type="genus" reg="Dothiorella">Dothiorella</tp:taxon-name-part><tp:taxon-name-part taxon-name-part-type="species" reg="zanthoxyli">zanthoxyli</tp:taxon-name-part></tp:taxon-name></italic> (HKAS 125893, holotype) <bold>a, b</bold> appearance of ascomata on natural substrate <bold>c</bold> vertical section of ascoma <bold>d</bold> ostiole <bold>e</bold> section of peridium <bold>f, k–n</bold> asci <bold>g–j</bold> brown ascospores. Scale bars: 50 μm (<bold>c</bold>); 20 μm (<bold>d–f</bold>); 10 μm (<bold>g–n</bold>).</p></caption><graphic xmlns:xlink="http://www.w3.org/1999/xlink" xlink:href="mycokeys-97-071-g014.jpg" position="float" orientation="portrait" xlink:type="simple" id="oo_853836.jpg"><uri content-type="original_file" xlink:type="simple">https://binary.pensoft.net/fig/853836</uri></graphic></fig></tp:treatment-sec><tp:treatment-sec sec-type="description" id="SECID0E53DI"><title>Culture characteristics.</title><p>Ascospores germinate on <abbrev xmlns:xlink="http://www.w3.org/1999/xlink" xlink:title="potato dextrose agar" id="ABBRID0EE4DI" xlink:type="simple">PDA</abbrev> within 12 h. Colonies growing on <abbrev xmlns:xlink="http://www.w3.org/1999/xlink" xlink:title="potato dextrose agar" id="ABBRID0EI4DI" xlink:type="simple">PDA</abbrev>, reaching a diameter of 4 cm after five days at 25 °C, effuse, velvety, with entire to slightly undulate edge. Surface initially white and later turning dark olivaceous from the surrounding of the colony. Dark gray in reverse.</p></tp:treatment-sec><tp:treatment-sec sec-type="material" id="SECID0EM4DI"><title>Materials examined.</title><p>China, Sichuan Province, Yanan City, Hanyuan County, <named-content xmlns:xlink="http://www.w3.org/1999/xlink" content-type="dwc:verbatimCoordinates" xlink:type="simple"><named-content content-type="geo-json" specific-use="{&#34;type&#34;:&#34;Point&#34;,&#34;coordinates&#34;:[102.630000,29.280833]}" id="NCID0EV4DI" xlink:type="simple">29°16'51"N, 102°37'48"E</named-content></named-content>, elevation 1,689 m, on dead branches of <italic><tp:taxon-name><tp:taxon-name-part taxon-name-part-type="genus" reg="Zanthoxylum">Zanthoxylum</tp:taxon-name-part><tp:taxon-name-part taxon-name-part-type="species" reg="bungeanum">bungeanum</tp:taxon-name-part></tp:taxon-name></italic> (<tp:taxon-name><tp:taxon-name-part taxon-name-part-type="family">Rutaceae</tp:taxon-name-part></tp:taxon-name>), 30<sup>th</sup> October 2021, W.L Li, 504 (HKAS 125893, holotype), ex-type living culture <abbrev xmlns:xlink="http://www.w3.org/1999/xlink" xlink:title="University of Electronic Science and Technology Culture Collection" id="ABBRID0EM5DI" xlink:type="simple">UESTCC</abbrev> 22.0082 = <named-content xmlns:xlink="http://www.w3.org/1999/xlink" content-type="dwc:institutional_code" xlink:title="China General Microbiological Culture Collection Centre" xlink:href="http://grbio.org/institution/china-general-microbiological-culture-collection-center-chinese-academy-sciences" xlink:type="simple">CGMCC</named-content> 3.24159; <italic>ibid</italic>., 506 (<abbrev xmlns:xlink="http://www.w3.org/1999/xlink" xlink:title="Herbarium, University of Electronic Science and Technology" id="ABBRID0EW5DI" xlink:type="simple">HUEST</abbrev> 22.0084), living culture <abbrev xmlns:xlink="http://www.w3.org/1999/xlink" xlink:title="University of Electronic Science and Technology Culture Collection" id="ABBRID0E15DI" xlink:type="simple">UESTCC</abbrev> 22.0083; <italic>ibid</italic>., 507 (<abbrev xmlns:xlink="http://www.w3.org/1999/xlink" xlink:title="Herbarium, University of Electronic Science and Technology" id="ABBRID0EA6DI" xlink:type="simple">HUEST</abbrev> 22.0085), living culture <abbrev xmlns:xlink="http://www.w3.org/1999/xlink" xlink:title="University of Electronic Science and Technology Culture Collection" id="ABBRID0EE6DI" xlink:type="simple">UESTCC</abbrev> 22.0084. Additional sequences: <abbrev xmlns:xlink="http://www.w3.org/1999/xlink" xlink:title="large subunit" id="ABBRID0EI6DI" xlink:type="simple">LSU</abbrev>: <ext-link xmlns:xlink="http://www.w3.org/1999/xlink" xlink:href="OQ164839" ext-link-type="gen" xlink:type="simple">OQ164839</ext-link> (<named-content xmlns:xlink="http://www.w3.org/1999/xlink" content-type="dwc:institutional_code" xlink:title="China General Microbiological Culture Collection Centre" xlink:href="http://grbio.org/institution/china-general-microbiological-culture-collection-center-chinese-academy-sciences" xlink:type="simple">CGMCC</named-content> 3.24159), <ext-link xmlns:xlink="http://www.w3.org/1999/xlink" xlink:href="OQ164840" ext-link-type="gen" xlink:type="simple">OQ164840</ext-link> (<abbrev xmlns:xlink="http://www.w3.org/1999/xlink" xlink:title="University of Electronic Science and Technology Culture Collection" id="ABBRID0E16DI" xlink:type="simple">UESTCC</abbrev> 22.0083), <ext-link xmlns:xlink="http://www.w3.org/1999/xlink" xlink:href="OQ164841" ext-link-type="gen" xlink:type="simple">OQ164841</ext-link> (<abbrev xmlns:xlink="http://www.w3.org/1999/xlink" xlink:title="University of Electronic Science and Technology Culture Collection" id="ABBRID0EEAAK" xlink:type="simple">UESTCC</abbrev> 22.0084).</p></tp:treatment-sec><tp:treatment-sec sec-type="notes" id="SECID0EIAAK"><title>Notes.</title><p>Three strains of <italic><tp:taxon-name><tp:taxon-name-part taxon-name-part-type="genus" reg="Dothiorella">Dothiorella</tp:taxon-name-part><tp:taxon-name-part taxon-name-part-type="species" reg="zanthoxyli">zanthoxyli</tp:taxon-name-part></tp:taxon-name></italic> isolated from <italic><tp:taxon-name><tp:taxon-name-part taxon-name-part-type="genus" reg="Zanthoxylum">Zanthoxylum</tp:taxon-name-part><tp:taxon-name-part taxon-name-part-type="species" reg="bungeanum">bungeanum</tp:taxon-name-part></tp:taxon-name></italic> correspond well with sexual morph of <italic><tp:taxon-name><tp:taxon-name-part taxon-name-part-type="genus" reg="Dothiorella">Dothiorella</tp:taxon-name-part></tp:taxon-name></italic> described by <xref ref-type="bibr" rid="B41">Phillips et al. (2013)</xref>, but morphologically differ from other species (<italic><tp:taxon-name><tp:taxon-name-part taxon-name-part-type="genus" reg="Dothiorella">Do.</tp:taxon-name-part><tp:taxon-name-part taxon-name-part-type="species" reg="camelliae">camelliae</tp:taxon-name-part></tp:taxon-name></italic>, <italic><tp:taxon-name><tp:taxon-name-part taxon-name-part-type="genus" reg="Dothiorella">Do.</tp:taxon-name-part><tp:taxon-name-part taxon-name-part-type="species" reg="iberica">iberica</tp:taxon-name-part></tp:taxon-name></italic> and <italic><tp:taxon-name><tp:taxon-name-part taxon-name-part-type="genus" reg="Dothiorella">Do.</tp:taxon-name-part><tp:taxon-name-part taxon-name-part-type="species" reg="sarmentorum">sarmentorum</tp:taxon-name-part></tp:taxon-name></italic>) in the size of ascomata and asci (Table <xref ref-type="table" rid="T3">3</xref>). A comparison of <abbrev xmlns:xlink="http://www.w3.org/1999/xlink" xlink:title="internal transcribed spacer" id="ABBRID0EUCAK" xlink:type="simple">ITS</abbrev> and <italic><abbrev xmlns:xlink="http://www.w3.org/1999/xlink" xlink:title="translation elongation factor 1-alpha" id="ABBRID0EZCAK" xlink:type="simple">tef1</abbrev></italic> nucleotides shows that <italic><tp:taxon-name><tp:taxon-name-part taxon-name-part-type="genus" reg="Dothiorella">Do.</tp:taxon-name-part><tp:taxon-name-part taxon-name-part-type="species" reg="zanthoxyli">zanthoxyli</tp:taxon-name-part></tp:taxon-name></italic> is significantly different from its sister species, <italic><tp:taxon-name><tp:taxon-name-part taxon-name-part-type="genus" reg="Dothiorella">Do.</tp:taxon-name-part><tp:taxon-name-part taxon-name-part-type="species" reg="camelliae">camelliae</tp:taxon-name-part></tp:taxon-name></italic> by 4/550 bp (0.72%) in <abbrev xmlns:xlink="http://www.w3.org/1999/xlink" xlink:title="internal transcribed spacer" id="ABBRID0ETDAK" xlink:type="simple">ITS</abbrev> and 14/242 bp (5.8%) in <italic><abbrev xmlns:xlink="http://www.w3.org/1999/xlink" xlink:title="translation elongation factor 1-alpha" id="ABBRID0EYDAK" xlink:type="simple">tef1</abbrev></italic>. In the phylogenetic analysis, these two species formed two distinct clades in <italic><tp:taxon-name><tp:taxon-name-part taxon-name-part-type="genus" reg="Dothiorella">Dothiorella</tp:taxon-name-part></tp:taxon-name></italic> (Fig. <xref ref-type="fig" rid="F4">4</xref>).</p></tp:treatment-sec><tp:treatment-sec><!--Section generated to contain objects referenced in tp:taxon-treatment.--><table-wrap id="T3" position="float" orientation="portrait"><label>Table 3.</label><caption><p>A morphological comparison of the sexual morph of three <italic><tp:taxon-name><tp:taxon-name-part taxon-name-part-type="genus" reg="Dothiorella">Dothiorella</tp:taxon-name-part></tp:taxon-name></italic> species.</p></caption><table id="TID0EYABK" rules="all"><tbody><tr><th rowspan="2" colspan="1">Taxa</th><th rowspan="2" colspan="1">Ascomata (μm)</th><th rowspan="2" colspan="1">Asci (μm)</th><th rowspan="2" colspan="1">Peridium (μm)</th><th rowspan="1" colspan="3">Ascospores</th></tr><tr><th rowspan="1" colspan="1">Size(μm)</th><th rowspan="1" colspan="1">Color</th><th rowspan="1" colspan="1">L/W ratio</th></tr><tr><td rowspan="1" colspan="1">
                      <italic>
                        <tp:taxon-name><tp:taxon-name-part taxon-name-part-type="genus" reg="Dothiorella">Dothiorella</tp:taxon-name-part><tp:taxon-name-part taxon-name-part-type="species" reg="camelliae">camelliae</tp:taxon-name-part></tp:taxon-name>
                      </italic>
                    </td><td rowspan="1" colspan="1">199–222 × 237–269</td><td rowspan="1" colspan="1">80–96 × 22–25</td><td rowspan="1" colspan="1">35–43</td><td rowspan="1" colspan="1">21–25 × 9.5–12</td><td rowspan="1" colspan="1">Hyaline to dark brown</td><td rowspan="1" colspan="1">2</td></tr><tr><td rowspan="1" colspan="1">
                      <italic>
                        <tp:taxon-name><tp:taxon-name-part taxon-name-part-type="genus" reg="Dothiorella">Dothiorella</tp:taxon-name-part><tp:taxon-name-part taxon-name-part-type="species" reg="sarmentorum">sarmentorum</tp:taxon-name-part></tp:taxon-name>
                      </italic>
                    </td><td rowspan="1" colspan="1">350–400</td><td rowspan="1" colspan="1">140–210 × 17–24</td><td rowspan="1" colspan="1">50–75</td><td rowspan="1" colspan="1">24.5–25.5 × 11.5–12.5</td><td rowspan="1" colspan="1">Dark brown</td><td rowspan="1" colspan="1">2.4</td></tr><tr><td rowspan="1" colspan="1">
                      <italic>
                        <tp:taxon-name><tp:taxon-name-part taxon-name-part-type="genus" reg="Dothiorella">Dothiorella</tp:taxon-name-part><tp:taxon-name-part taxon-name-part-type="species" reg="zanthoxyli">zanthoxyli</tp:taxon-name-part></tp:taxon-name>
                      </italic>
                    </td><td rowspan="1" colspan="1">258–280 × 170–174</td><td rowspan="1" colspan="1">63.5–77 × 20–24.5</td><td rowspan="1" colspan="1">35–40</td><td rowspan="1" colspan="1">22.5–25 × 9.5–11</td><td rowspan="1" colspan="1">Hyaline to dark brown</td><td rowspan="1" colspan="1">2.6</td></tr></tbody></table></table-wrap><fig id="F4" position="float" orientation="portrait"><object-id xmlns:xlink="http://www.w3.org/1999/xlink" content-type="doi" xlink:type="simple">10.3897/mycokeys.97.103118.figure4</object-id><object-id xmlns:xlink="http://www.w3.org/1999/xlink" content-type="arpha" xlink:type="simple">D80D483A-E9CB-5163-A989-C07EAF072826</object-id><label>Figure 4.</label><caption><p>Phylogram generated from RAxML analysis based on combined <abbrev xmlns:xlink="http://www.w3.org/1999/xlink" xlink:title="internal transcribed spacer" id="ABBRID0ECOAI" xlink:type="simple">ITS</abbrev>, <italic><abbrev xmlns:xlink="http://www.w3.org/1999/xlink" xlink:title="translation elongation factor 1-alpha" id="ABBRID0EHOAI" xlink:type="simple">tef1</abbrev></italic> and <italic><abbrev xmlns:xlink="http://www.w3.org/1999/xlink" xlink:title="β-tubulin" id="ABBRID0EMOAI" xlink:type="simple">tub2</abbrev></italic> sequence data of <italic><tp:taxon-name><tp:taxon-name-part taxon-name-part-type="genus" reg="Dothiorella">Dothiorella</tp:taxon-name-part></tp:taxon-name></italic> isolates. The tree was rooted to <italic><tp:taxon-name><tp:taxon-name-part taxon-name-part-type="genus" reg="Neofusicoccum">Neofusicoccum</tp:taxon-name-part><tp:taxon-name-part taxon-name-part-type="species" reg="luteum">luteum</tp:taxon-name-part></tp:taxon-name></italic> (CBS 562.92 and CMW 41365). The <abbrev xmlns:xlink="http://www.w3.org/1999/xlink" xlink:title="maximum likelihood" id="ABBRID0ECPAI" xlink:type="simple">ML</abbrev> (≥ 75%) and <abbrev xmlns:xlink="http://www.w3.org/1999/xlink" xlink:title="Bayesian inference" id="ABBRID0EGPAI" xlink:type="simple">BI</abbrev> (≥ 95%) bootstrap supports are given near the nodes, respectively. Isolates from this study are marked in red and ex-type strains are marked in bold.</p></caption><graphic xmlns:xlink="http://www.w3.org/1999/xlink" xlink:href="mycokeys-97-071-g004.jpg" position="float" orientation="portrait" xlink:type="simple" id="oo_853826.jpg"><uri content-type="original_file" xlink:type="simple">https://binary.pensoft.net/fig/853826</uri></graphic></fig></tp:treatment-sec><ref-list><ref id="B41"><mixed-citation xmlns:xlink="http://www.w3.org/1999/xlink" xlink:type="simple"><person-group><name name-style="western"><surname>Phillips</surname><given-names>AJ</given-names></name><name name-style="western"><surname>Alves</surname><given-names>A</given-names></name><name name-style="western"><surname>Abdollahzadeh</surname><given-names>J</given-names></name><name name-style="western"><surname>Slippers</surname><given-names>B</given-names></name><name name-style="western"><surname>Wingfield</surname><given-names>MJ</given-names></name><name name-style="western"><surname>Groenewald</surname><given-names>JZ</given-names></name><name name-style="western"><surname>Crous</surname><given-names>PW</given-names></name></person-group> (<year>2013</year>) <article-title>The <tp:taxon-name><tp:taxon-name-part taxon-name-part-type="genus">Botryosphaeriaceae</tp:taxon-name-part></tp:taxon-name>: Genera and species known from culture.</article-title><source>Studies in Mycology</source><volume>76</volume>: <fpage>51</fpage>–<lpage>167</lpage>. <ext-link xlink:href="10.3114/sim0021" ext-link-type="doi" xlink:type="simple">https://doi.org/10.3114/sim0021</ext-link></mixed-citation></ref></ref-list></tp:taxon-treatment>
