# Supplementary material for: ﻿Botryosphaerialean fungi associated with woody oil plants cultivated in Sichuan Province, China
Source: MycoKeys. 2023 May 23;97:71–116. doi: 10.3897/mycokeys.97.103118 (PMC10230375; doi:10.3897/mycokeys.97.103118)
Supplement: XML Treatment for Neofusicoccum parvum [file mycokeys.97.103118-treatment10.xml]

<!DOCTYPE tp:taxon-treatment
  PUBLIC "-//TaxonX//DTD Taxonomic Treatment Publishing DTD v0 20100105//EN" "tax-treatment-NSO.dtd">
<tp:taxon-treatment xmlns:tp="http://www.plazi.org/taxpub"><tp:treatment-meta><kwd-group><label>Taxon classification</label><kwd>
                <named-content content-type="kingdom">Fungi</named-content>
              </kwd><kwd>
                <named-content content-type="order">Botryosphaeriales</named-content>
              </kwd><kwd>
                <named-content content-type="family">Botryosphaeriaceae</named-content>
              </kwd></kwd-group><mixed-citation publication-type="journal"><person-group><name><surname>Li</surname><given-names>Wen-Li</given-names></name><name><surname>Liang</surname><given-names>Rui-Ru</given-names></name><name><surname>Dissanayake</surname><given-names>Asha J.</given-names></name><name><surname>Liu</surname><given-names>Jian-Kui</given-names></name></person-group><article-title>﻿Botryosphaerialean fungi associated with woody oil plants cultivated in Sichuan Province, China</article-title><source>MycoKeys</source><day>23</day><month>05</month><year>2023</year><volume>97</volume><fpage>71</fpage><lpage>116</lpage><pub-id pub-id-type="doi">10.3897/mycokeys.97.103118</pub-id></mixed-citation></tp:treatment-meta><tp:nomenclature><label>﻿</label><tp:taxon-name>
              <object-id xmlns:xlink="http://www.w3.org/1999/xlink" content-type="arpha" xlink:type="simple">BFC77A5D-1038-599E-B768-6F7FE5DFF798</object-id>
              <tp:taxon-name-part taxon-name-part-type="genus" reg="Neofusicoccum">Neofusicoccum</tp:taxon-name-part>
              <tp:taxon-name-part taxon-name-part-type="species" reg="parvum">parvum</tp:taxon-name-part>
              <object-id xmlns:xlink="http://www.w3.org/1999/xlink" content-type="mycobank" xlink:type="simple"> 500879</object-id>
            </tp:taxon-name><tp:taxon-authority>(Pennycook &amp; Samuels) Crous, Slippers &amp; A.J.L. Phillips, Stud. Mycol. 55: 248. (2006).</tp:taxon-authority><xref ref-type="fig" rid="F15">Fig. 15</xref><tp:nomenclature-citation-list><tp:nomenclature-citation><tp:taxon-name>
                  <tp:taxon-name-part taxon-name-part-type="genus" reg="Fusicoccum">Fusicoccum</tp:taxon-name-part>
                  <tp:taxon-name-part taxon-name-part-type="species" reg="parvum">parvum</tp:taxon-name-part>
                </tp:taxon-name><comment>Pennycook &amp; Samuels, Mycotaxon 24: 455. 1985. Basionym.</comment></tp:nomenclature-citation><tp:nomenclature-citation><tp:taxon-name>
                  <tp:taxon-name-part taxon-name-part-type="genus" reg="Botryosphaeria"/>
                  <tp:taxon-name-part taxon-name-part-type="species" reg="parva"/>
                </tp:taxon-name><comment>= <tp:taxon-name><tp:taxon-name-part taxon-name-part-type="genus" reg="Botryosphaeria">Botryosphaeria</tp:taxon-name-part><tp:taxon-name-part taxon-name-part-type="species" reg="parva">parva</tp:taxon-name-part></tp:taxon-name> Pennycook &amp; Samuels, Mycotaxon 24: 455. 1985. </comment></tp:nomenclature-citation></tp:nomenclature-citation-list></tp:nomenclature><tp:treatment-sec sec-type="description" id="SECID0EZGAK"><title>Description.</title><p><italic>Saprobic</italic> on decaying branches of <italic><tp:taxon-name><tp:taxon-name-part taxon-name-part-type="genus" reg="Idesia">Idesia</tp:taxon-name-part><tp:taxon-name-part taxon-name-part-type="species" reg="polycarpa">polycarpa</tp:taxon-name-part></tp:taxon-name></italic>. <bold>Sexual morph: <italic>Ascomata</italic></bold> 284–321 × 129–223 μm (<italic>x̄</italic> = 302.5 × 176 μm, n = 10), pseudothecial, forming a botryose aggregation of up to 30, solitary or gregarious, stromatic, immersed, partially erumpent when mature, dark brown to black, more or less circular, multiloculate, individual locules 143.5–161 μm diam, thick-walled. <bold><italic>Peridium</italic></bold> 59–78 μm diam., composed of several layers of thick-walled, pale brown cells of <bold><italic>textura angularis</italic>. <italic>Ostiole</italic></bold> 43.5–58 μm wide, circular, central, papillate. <bold><italic>Asci</italic></bold> 95–99 × 20–21.5 μm (<italic>x̄</italic> = 97 × 20.5 μm, n = 30), (6–)8‐spored, bitunicate, fissitunicate, cylindrical to clavate, apex rounded with an ocular chamber, sometimes short pedicellate. <bold><italic>Ascospores</italic></bold> 18.5–23 × 7–10.5 μm (<italic>x̄</italic> = 20.5 × 9 μm, n = 30), L/W ratio = 3, fusoid to ovoid, with tapered ends and appearing spindle-shape, hyaline, aseptate, externally smooth, internally finely verruculose, biseriate in ascus. <bold>Asexual morph</bold>: Not observed.</p><fig id="F15" position="float" orientation="portrait"><object-id xmlns:xlink="http://www.w3.org/1999/xlink" content-type="doi" xlink:type="simple">10.3897/mycokeys.97.103118.figure15</object-id><object-id xmlns:xlink="http://www.w3.org/1999/xlink" content-type="arpha" xlink:type="simple">473A4928-2DB8-56D8-AB75-725157E59CED</object-id><label>Figure 15.</label><caption><p><italic><tp:taxon-name><tp:taxon-name-part taxon-name-part-type="genus" reg="Neofusicoccum">Neofusicoccum</tp:taxon-name-part><tp:taxon-name-part taxon-name-part-type="species" reg="parvum">parvum</tp:taxon-name-part></tp:taxon-name></italic> (<abbrev xmlns:xlink="http://www.w3.org/1999/xlink" xlink:title="Herbarium, University of Electronic Science and Technology" id="ABBRID0EZIAK" xlink:type="simple">HUEST</abbrev> 22.0097, new host record) <bold>a, b</bold> appearance of ascomata on natural substrate <bold>c, d</bold> vertical section of ascomata <bold>e</bold> ostiole <bold>f</bold> section of peridium <bold>g–j</bold> ascospores <bold>k, l</bold> immature asci <bold>m, n</bold> mature asci. Scale bars: 100 μm (<bold>d</bold>); 25 μm (<bold>e, f</bold>); 10 μm (<bold>g–j</bold>); 20 μm (<bold>k–n</bold>).</p></caption><graphic xmlns:xlink="http://www.w3.org/1999/xlink" xlink:href="mycokeys-97-071-g015.jpg" position="float" orientation="portrait" xlink:type="simple" id="oo_853837.jpg"><uri content-type="original_file" xlink:type="simple">https://binary.pensoft.net/fig/853837</uri></graphic></fig></tp:treatment-sec><tp:treatment-sec sec-type="description" id="SECID0EYJAK"><title>Culture characteristics.</title><p>Ascospores germinate on <abbrev xmlns:xlink="http://www.w3.org/1999/xlink" xlink:title="potato dextrose agar" id="ABBRID0E5JAK" xlink:type="simple">PDA</abbrev> within 12 h. Colonies growing on <abbrev xmlns:xlink="http://www.w3.org/1999/xlink" xlink:title="potato dextrose agar" id="ABBRID0ECKAK" xlink:type="simple">PDA</abbrev>, reaching a diam., of 7 cm after five days at 25 °C, effuse, velvety, with entire to slightly undulate edge. Surface initially white and later turning dark olivaceous from the surrounding of the colony and dark gray in reverse.</p></tp:treatment-sec><tp:treatment-sec sec-type="material" id="SECID0EGKAK"><title>Materials examined.</title><p>China, Sichuan Province, Leshan City, Jingyan County, <named-content xmlns:xlink="http://www.w3.org/1999/xlink" content-type="dwc:verbatimCoordinates" xlink:type="simple"><named-content content-type="geo-json" specific-use="{&#34;type&#34;:&#34;Point&#34;,&#34;coordinates&#34;:[103.953889,29.507500]}" id="NCID0EPKAK" xlink:type="simple">29°30'27"N, 103°57'14"E</named-content></named-content>, elevation 682 m, on dead branches of <italic><tp:taxon-name><tp:taxon-name-part taxon-name-part-type="genus" reg="Idesia">Idesia</tp:taxon-name-part><tp:taxon-name-part taxon-name-part-type="species" reg="polycarpa">polycarpa</tp:taxon-name-part></tp:taxon-name></italic>, 23<sup>th</sup> July 2021, W.L Li, STZ 327 (<abbrev xmlns:xlink="http://www.w3.org/1999/xlink" xlink:title="Herbarium, University of Electronic Science and Technology" id="ABBRID0EBLAK" xlink:type="simple">HUEST</abbrev> 22.0095), living culture <abbrev xmlns:xlink="http://www.w3.org/1999/xlink" xlink:title="University of Electronic Science and Technology Culture Collection" id="ABBRID0EFLAK" xlink:type="simple">UESTCC</abbrev> 22.0094; <italic>ibid</italic>., STZ 359 (<abbrev xmlns:xlink="http://www.w3.org/1999/xlink" xlink:title="Herbarium, University of Electronic Science and Technology" id="ABBRID0ELLAK" xlink:type="simple">HUEST</abbrev> 22.0094), living culture <abbrev xmlns:xlink="http://www.w3.org/1999/xlink" xlink:title="University of Electronic Science and Technology Culture Collection" id="ABBRID0EPLAK" xlink:type="simple">UESTCC</abbrev> 22.0093; <italic>ibid</italic>., Leshan City, Shizhong Distinct, <named-content xmlns:xlink="http://www.w3.org/1999/xlink" content-type="dwc:verbatimCoordinates" xlink:type="simple"><named-content content-type="geo-json" specific-use="{&#34;type&#34;:&#34;Point&#34;,&#34;coordinates&#34;:[103.873611,29.703611]}" id="NCID0EYLAK" xlink:type="simple">29°42'13"N, 103°52'25"E</named-content></named-content>, elevation 356 m, on dead branches of <italic><tp:taxon-name><tp:taxon-name-part taxon-name-part-type="genus" reg="Paeonia">Paeonia</tp:taxon-name-part><tp:taxon-name-part taxon-name-part-type="species" reg="suffruticosa">suffruticosa</tp:taxon-name-part></tp:taxon-name></italic>, 23<sup>th</sup> July 2021, W.L Li, YMD 366 (<abbrev xmlns:xlink="http://www.w3.org/1999/xlink" xlink:title="Herbarium, University of Electronic Science and Technology" id="ABBRID0EKMAK" xlink:type="simple">HUEST</abbrev> 22.0096), living culture <abbrev xmlns:xlink="http://www.w3.org/1999/xlink" xlink:title="University of Electronic Science and Technology Culture Collection" id="ABBRID0EOMAK" xlink:type="simple">UESTCC</abbrev> 22.0095; <italic>ibid</italic>., Guangyuan City, Qingchuan County, <named-content xmlns:xlink="http://www.w3.org/1999/xlink" content-type="dwc:verbatimCoordinates" xlink:type="simple"><named-content content-type="geo-json" specific-use="{&#34;type&#34;:&#34;Point&#34;,&#34;coordinates&#34;:[105.482500,32.677222]}" id="NCID0EXMAK" xlink:type="simple">32°40'38"N, 105°28'57"E</named-content></named-content>, elevation 638 m, on dead branches of <italic><tp:taxon-name><tp:taxon-name-part taxon-name-part-type="genus" reg="Vernicia">Vernicia</tp:taxon-name-part><tp:taxon-name-part taxon-name-part-type="species" reg="fordii">fordii</tp:taxon-name-part></tp:taxon-name></italic>, 20<sup>th</sup> April 2021, W.L. Li, YT 175 (<abbrev xmlns:xlink="http://www.w3.org/1999/xlink" xlink:title="Herbarium, University of Electronic Science and Technology" id="ABBRID0EJNAK" xlink:type="simple">HUEST</abbrev> 22.0097), living culture <abbrev xmlns:xlink="http://www.w3.org/1999/xlink" xlink:title="University of Electronic Science and Technology Culture Collection" id="ABBRID0ENNAK" xlink:type="simple">UESTCC</abbrev> 22.0096.</p></tp:treatment-sec><tp:treatment-sec sec-type="notes" id="SECID0ERNAK"><title>Notes.</title><p>The morphology of our collections obtained from decaying woody oil plants are similar to the original description of <italic><tp:taxon-name><tp:taxon-name-part taxon-name-part-type="genus" reg="Neofusicoccum">Neofusicoccum</tp:taxon-name-part><tp:taxon-name-part taxon-name-part-type="species" reg="parvum">parvum</tp:taxon-name-part></tp:taxon-name></italic> (<xref ref-type="bibr" rid="B10">Crous et al. 2006</xref>). In the multi-gene phylogenetic analysis, these four isolates clustered together (<abbrev xmlns:xlink="http://www.w3.org/1999/xlink" xlink:title="maximum likelihood" id="ABBRID0EGOAK" xlink:type="simple">ML</abbrev>/<abbrev xmlns:xlink="http://www.w3.org/1999/xlink" xlink:title="Bayesian inference" id="ABBRID0EKOAK" xlink:type="simple">BI</abbrev> 75%/0.99) with the ex-type of <italic><tp:taxon-name><tp:taxon-name-part taxon-name-part-type="genus" reg="Neofusicoccum">N.</tp:taxon-name-part><tp:taxon-name-part taxon-name-part-type="species" reg="parvum">parvum</tp:taxon-name-part></tp:taxon-name></italic>. <italic><tp:taxon-name><tp:taxon-name-part taxon-name-part-type="genus" reg="Neofusicoccum">Neofusicoccum</tp:taxon-name-part><tp:taxon-name-part taxon-name-part-type="species" reg="parvum">parvum</tp:taxon-name-part></tp:taxon-name></italic> has a wide range of hosts and has a worldwide distribution (<xref ref-type="bibr" rid="B41">Phillips et al. 2013</xref>). This is the first report of <italic><tp:taxon-name><tp:taxon-name-part taxon-name-part-type="genus" reg="Neofusicoccum">N.</tp:taxon-name-part><tp:taxon-name-part taxon-name-part-type="species" reg="parvum">parvum</tp:taxon-name-part></tp:taxon-name></italic> on <italic><tp:taxon-name><tp:taxon-name-part taxon-name-part-type="genus" reg="Idesia">Idesia</tp:taxon-name-part><tp:taxon-name-part taxon-name-part-type="species" reg="polycarpa">polycarpa</tp:taxon-name-part></tp:taxon-name></italic>.</p></tp:treatment-sec><ref-list><ref id="B10"><mixed-citation xmlns:xlink="http://www.w3.org/1999/xlink" xlink:type="simple"><person-group><name name-style="western"><surname>Crous</surname><given-names>PW</given-names></name><name name-style="western"><surname>Slippers</surname><given-names>B</given-names></name><name name-style="western"><surname>Wingfield</surname><given-names>MJ</given-names></name><name name-style="western"><surname>Rheeder</surname><given-names>J</given-names></name><name name-style="western"><surname>Marasas</surname><given-names>WF</given-names></name><name name-style="western"><surname>Philips</surname><given-names>AJ</given-names></name><name name-style="western"><surname>Alves</surname><given-names>A</given-names></name><name name-style="western"><surname>Burgess</surname><given-names>T</given-names></name><name name-style="western"><surname>Barber</surname><given-names>P</given-names></name><name name-style="western"><surname>Groenewald</surname><given-names>JZ</given-names></name></person-group> (<year>2006</year>) <article-title>Phylogenetic lineages in the <tp:taxon-name><tp:taxon-name-part taxon-name-part-type="genus">Botryosphaeriaceae</tp:taxon-name-part></tp:taxon-name>.</article-title><source>Studies in Mycology</source><volume>55</volume>: <fpage>235</fpage>–<lpage>253</lpage>. <ext-link xlink:href="10.3114/sim.55.1.235" ext-link-type="doi" xlink:type="simple">https://doi.org/10.3114/sim.55.1.235</ext-link></mixed-citation></ref><ref id="B41"><mixed-citation xmlns:xlink="http://www.w3.org/1999/xlink" xlink:type="simple"><person-group><name name-style="western"><surname>Phillips</surname><given-names>AJ</given-names></name><name name-style="western"><surname>Alves</surname><given-names>A</given-names></name><name name-style="western"><surname>Abdollahzadeh</surname><given-names>J</given-names></name><name name-style="western"><surname>Slippers</surname><given-names>B</given-names></name><name name-style="western"><surname>Wingfield</surname><given-names>MJ</given-names></name><name name-style="western"><surname>Groenewald</surname><given-names>JZ</given-names></name><name name-style="western"><surname>Crous</surname><given-names>PW</given-names></name></person-group> (<year>2013</year>) <article-title>The <tp:taxon-name><tp:taxon-name-part taxon-name-part-type="genus">Botryosphaeriaceae</tp:taxon-name-part></tp:taxon-name>: Genera and species known from culture.</article-title><source>Studies in Mycology</source><volume>76</volume>: <fpage>51</fpage>–<lpage>167</lpage>. <ext-link xlink:href="10.3114/sim0021" ext-link-type="doi" xlink:type="simple">https://doi.org/10.3114/sim0021</ext-link></mixed-citation></ref></ref-list></tp:taxon-treatment>
