# Supplementary material for: ﻿Botryosphaerialean fungi associated with woody oil plants cultivated in Sichuan Province, China
Source: MycoKeys. 2023 May 23;97:71–116. doi: 10.3897/mycokeys.97.103118 (PMC10230375; doi:10.3897/mycokeys.97.103118)
Supplement: XML Treatment for Sardiniella guizhouensis [file mycokeys.97.103118-treatment11.xml]

<!DOCTYPE tp:taxon-treatment
  PUBLIC "-//TaxonX//DTD Taxonomic Treatment Publishing DTD v0 20100105//EN" "tax-treatment-NSO.dtd">
<tp:taxon-treatment xmlns:tp="http://www.plazi.org/taxpub"><tp:treatment-meta><kwd-group><label>Taxon classification</label><kwd>
                <named-content content-type="kingdom">Fungi</named-content>
              </kwd><kwd>
                <named-content content-type="order">Botryosphaeriales</named-content>
              </kwd><kwd>
                <named-content content-type="family">Botryosphaeriaceae</named-content>
              </kwd></kwd-group><mixed-citation publication-type="journal"><person-group><name><surname>Li</surname><given-names>Wen-Li</given-names></name><name><surname>Liang</surname><given-names>Rui-Ru</given-names></name><name><surname>Dissanayake</surname><given-names>Asha J.</given-names></name><name><surname>Liu</surname><given-names>Jian-Kui</given-names></name></person-group><article-title>﻿Botryosphaerialean fungi associated with woody oil plants cultivated in Sichuan Province, China</article-title><source>MycoKeys</source><day>23</day><month>05</month><year>2023</year><volume>97</volume><fpage>71</fpage><lpage>116</lpage><pub-id pub-id-type="doi">10.3897/mycokeys.97.103118</pub-id></mixed-citation></tp:treatment-meta><tp:nomenclature><label>﻿</label><tp:taxon-name>
              <object-id xmlns:xlink="http://www.w3.org/1999/xlink" content-type="arpha" xlink:type="simple">314068C3-AE3A-530F-91D6-43919A774BC5</object-id>
              <tp:taxon-name-part taxon-name-part-type="genus" reg="Sardiniella">Sardiniella</tp:taxon-name-part>
              <tp:taxon-name-part taxon-name-part-type="species" reg="guizhouensis">guizhouensis</tp:taxon-name-part>
              <object-id xmlns:xlink="http://www.w3.org/1999/xlink" content-type="mycobank" xlink:type="simple"> 558352</object-id>
            </tp:taxon-name><tp:taxon-authority>Y.Y. Chen &amp; Jian K. Liu. Phytotaxa 508 (2): 190. (2021).</tp:taxon-authority><xref ref-type="fig" rid="F16">Fig. 16</xref></tp:nomenclature><tp:treatment-sec sec-type="description" id="SECID0ELRAK"><title>Description.</title><p><italic>Saprobic</italic> on decaying branches of <italic><tp:taxon-name><tp:taxon-name-part taxon-name-part-type="genus" reg="Pistacia">Pistacia</tp:taxon-name-part><tp:taxon-name-part taxon-name-part-type="species" reg="chinensis">chinensis</tp:taxon-name-part></tp:taxon-name></italic>. <bold>Sexual morph</bold>: Not observed. <bold>Asexual morph: <italic>Conidiomata</italic></bold> 223–232 × 150–176 μm (<italic>x̄</italic> = 227.5 × 163 μm, n = 10), dark brown to black, globose, submerged in the substrate, partially erumpent at maturity, ostiolate. <bold><italic>Ostiole</italic></bold> 28.5–45 μm diam., circular, central. <italic>Peridium</italic> 21–30 μm thick, composed of dark brown thick-walled cells of <bold><italic>textura angularis</italic></bold>, becoming thin-walled and hyaline towards the inner region. <bold><italic>Conidiophores</italic></bold> reduced to conidiogenous cells. <bold><italic>Conidiogenous cells</italic></bold> 6–9.5 × 3.5–5 μm (<italic>x̄</italic> = 7.5 × 4 μm, n = 20), hyaline, short obpyriform to subcylindrical, holoblastic, indeterminate. <bold><italic>Conidia</italic></bold> 20.5–24 × 11.5–14 μm (<italic>x̄</italic> = 22 × 13 μm, n = 30), L/W ratio = 1.6, ellipsoid to ovoid with both ends rounded, hyaline, aseptate, externally smooth, internally finely verruculose.</p><fig id="F16" position="float" orientation="portrait"><object-id xmlns:xlink="http://www.w3.org/1999/xlink" content-type="doi" xlink:type="simple">10.3897/mycokeys.97.103118.figure16</object-id><object-id xmlns:xlink="http://www.w3.org/1999/xlink" content-type="arpha" xlink:type="simple">0E1FFFAA-1D35-53A6-A6B2-55CB074F6866</object-id><label>Figure 16.</label><caption><p><italic><tp:taxon-name><tp:taxon-name-part taxon-name-part-type="genus" reg="Sardiniella">Sardiniella</tp:taxon-name-part><tp:taxon-name-part taxon-name-part-type="species" reg="guizhouensis">guizhouensis</tp:taxon-name-part></tp:taxon-name></italic> (<abbrev xmlns:xlink="http://www.w3.org/1999/xlink" xlink:title="Herbarium, University of Electronic Science and Technology" id="ABBRID0EOTAK" xlink:type="simple">HUEST</abbrev> 22.0100, new host record) <bold>a–c</bold> appearance of conidiomata on natural substrate <bold>d</bold> vertical section of conidioma <bold>e</bold> section of peridium <bold>f</bold> ostiole <bold>g–j</bold> conidiogenous cells and developing conidia <bold>k–n</bold> conidia. Scale bars: 40 μm (<bold>d</bold>); 20 μm (<bold>e, f</bold>); 10 μm (<bold>g–n</bold>).</p></caption><graphic xmlns:xlink="http://www.w3.org/1999/xlink" xlink:href="mycokeys-97-071-g016.jpg" position="float" orientation="portrait" xlink:type="simple" id="oo_853838.jpg"><uri content-type="original_file" xlink:type="simple">https://binary.pensoft.net/fig/853838</uri></graphic></fig></tp:treatment-sec><tp:treatment-sec sec-type="description" id="SECID0EJUAK"><title>Culture characteristics.</title><p>Conidia germinate on <abbrev xmlns:xlink="http://www.w3.org/1999/xlink" xlink:title="potato dextrose agar" id="ABBRID0EPUAK" xlink:type="simple">PDA</abbrev> within 12 h. Colonies growing on <abbrev xmlns:xlink="http://www.w3.org/1999/xlink" xlink:title="potato dextrose agar" id="ABBRID0ETUAK" xlink:type="simple">PDA</abbrev>, reaching a diameter of 7 cm after five days at 25 °C, effuse, velvety, with entire to slightly undulate edge. Surface initially white and later turning dark olivaceous from the surrounding of the colony and dark gray in reverse.</p></tp:treatment-sec><tp:treatment-sec sec-type="material" id="SECID0EXUAK"><title>Material examined.</title><p>China, Sichuan Province, Chengdu City, Pidu District, <named-content xmlns:xlink="http://www.w3.org/1999/xlink" content-type="dwc:verbatimCoordinates" xlink:type="simple"><named-content content-type="geo-json" specific-use="{&#34;type&#34;:&#34;Point&#34;,&#34;coordinates&#34;:[102.629869,29.280750]}" id="NCID0EAVAK" xlink:type="simple">29°16'50.70"N, 102°37'47.53"E</named-content></named-content>, elevation 442 m, on dead branches of <italic><tp:taxon-name><tp:taxon-name-part taxon-name-part-type="genus" reg="Pistacia">Pistacia</tp:taxon-name-part><tp:taxon-name-part taxon-name-part-type="species" reg="chinensis">chinensis</tp:taxon-name-part></tp:taxon-name></italic>, 19<sup>th</sup> March 2021, W.L Li, 047 (<abbrev xmlns:xlink="http://www.w3.org/1999/xlink" xlink:title="Herbarium, University of Electronic Science and Technology" id="ABBRID0ESVAK" xlink:type="simple">HUEST</abbrev> 22.0101), living culture <abbrev xmlns:xlink="http://www.w3.org/1999/xlink" xlink:title="University of Electronic Science and Technology Culture Collection" id="ABBRID0EWVAK" xlink:type="simple">UESTCC</abbrev> 22.0100; <italic>ibid</italic>., 070 (<abbrev xmlns:xlink="http://www.w3.org/1999/xlink" xlink:title="Herbarium, University of Electronic Science and Technology" id="ABBRID0E3VAK" xlink:type="simple">HUEST</abbrev> 22.0102), living culture <abbrev xmlns:xlink="http://www.w3.org/1999/xlink" xlink:title="University of Electronic Science and Technology Culture Collection" id="ABBRID0EAWAK" xlink:type="simple">UESTCC</abbrev> 22.0101; <italic>ibid</italic>., 071 (<abbrev xmlns:xlink="http://www.w3.org/1999/xlink" xlink:title="Herbarium, University of Electronic Science and Technology" id="ABBRID0EGWAK" xlink:type="simple">HUEST</abbrev> 22.0100), living culture <abbrev xmlns:xlink="http://www.w3.org/1999/xlink" xlink:title="University of Electronic Science and Technology Culture Collection" id="ABBRID0EKWAK" xlink:type="simple">UESTCC</abbrev> 22.0099; <italic>ibid</italic>., 150 (<abbrev xmlns:xlink="http://www.w3.org/1999/xlink" xlink:title="Herbarium, University of Electronic Science and Technology" id="ABBRID0EQWAK" xlink:type="simple">HUEST</abbrev> 22.0098), living culture <abbrev xmlns:xlink="http://www.w3.org/1999/xlink" xlink:title="University of Electronic Science and Technology Culture Collection" id="ABBRID0EUWAK" xlink:type="simple">UESTCC</abbrev> 22.0097; <italic>ibid</italic>., 151 (<abbrev xmlns:xlink="http://www.w3.org/1999/xlink" xlink:title="Herbarium, University of Electronic Science and Technology" id="ABBRID0E1WAK" xlink:type="simple">HUEST</abbrev> 22.0099), living culture <abbrev xmlns:xlink="http://www.w3.org/1999/xlink" xlink:title="University of Electronic Science and Technology Culture Collection" id="ABBRID0E5WAK" xlink:type="simple">UESTCC</abbrev> 22.0098; <italic>ibid</italic>., A39 (<abbrev xmlns:xlink="http://www.w3.org/1999/xlink" xlink:title="Herbarium, University of Electronic Science and Technology" id="ABBRID0EEXAK" xlink:type="simple">HUEST</abbrev> 22.0103), living culture <abbrev xmlns:xlink="http://www.w3.org/1999/xlink" xlink:title="University of Electronic Science and Technology Culture Collection" id="ABBRID0EIXAK" xlink:type="simple">UESTCC</abbrev> 22.0102; <italic>ibid</italic>., A40 (<abbrev xmlns:xlink="http://www.w3.org/1999/xlink" xlink:title="Herbarium, University of Electronic Science and Technology" id="ABBRID0EOXAK" xlink:type="simple">HUEST</abbrev> 22.0104), living culture <abbrev xmlns:xlink="http://www.w3.org/1999/xlink" xlink:title="University of Electronic Science and Technology Culture Collection" id="ABBRID0ESXAK" xlink:type="simple">UESTCC</abbrev> 22.0103. Additional sequences: <abbrev xmlns:xlink="http://www.w3.org/1999/xlink" xlink:title="large subunit" id="ABBRID0EWXAK" xlink:type="simple">LSU</abbrev>: <ext-link xmlns:xlink="http://www.w3.org/1999/xlink" xlink:href="OQ164842" ext-link-type="gen" xlink:type="simple">OQ164842</ext-link> (<abbrev xmlns:xlink="http://www.w3.org/1999/xlink" xlink:title="University of Electronic Science and Technology Culture Collection" id="ABBRID0E6XAK" xlink:type="simple">UESTCC</abbrev> 22.0100), <ext-link xmlns:xlink="http://www.w3.org/1999/xlink" xlink:href="OQ164843" ext-link-type="gen" xlink:type="simple">OQ164843</ext-link> (<abbrev xmlns:xlink="http://www.w3.org/1999/xlink" xlink:title="University of Electronic Science and Technology Culture Collection" id="ABBRID0EIYAK" xlink:type="simple">UESTCC</abbrev> 22.0101), <ext-link xmlns:xlink="http://www.w3.org/1999/xlink" xlink:href="OQ164844" ext-link-type="gen" xlink:type="simple">OQ164844</ext-link> (<abbrev xmlns:xlink="http://www.w3.org/1999/xlink" xlink:title="University of Electronic Science and Technology Culture Collection" id="ABBRID0ERYAK" xlink:type="simple">UESTCC</abbrev> 22.0099), <ext-link xmlns:xlink="http://www.w3.org/1999/xlink" xlink:href="OQ164845" ext-link-type="gen" xlink:type="simple">OQ164845</ext-link> (<abbrev xmlns:xlink="http://www.w3.org/1999/xlink" xlink:title="University of Electronic Science and Technology Culture Collection" id="ABBRID0E1YAK" xlink:type="simple">UESTCC</abbrev> 22.0097), <ext-link xmlns:xlink="http://www.w3.org/1999/xlink" xlink:href="OQ164846" ext-link-type="gen" xlink:type="simple">OQ164846</ext-link> (<abbrev xmlns:xlink="http://www.w3.org/1999/xlink" xlink:title="University of Electronic Science and Technology Culture Collection" id="ABBRID0EDZAK" xlink:type="simple">UESTCC</abbrev> 22.0098), <ext-link xmlns:xlink="http://www.w3.org/1999/xlink" xlink:href="OQ164847" ext-link-type="gen" xlink:type="simple">OQ164847</ext-link> (<abbrev xmlns:xlink="http://www.w3.org/1999/xlink" xlink:title="University of Electronic Science and Technology Culture Collection" id="ABBRID0EMZAK" xlink:type="simple">UESTCC</abbrev> 22.0102).</p></tp:treatment-sec><tp:treatment-sec sec-type="notes" id="SECID0EQZAK"><title>Notes.</title><p>Seven isolates of our collection are morphologically similar to the original description of <italic><tp:taxon-name><tp:taxon-name-part taxon-name-part-type="genus" reg="Sardiniella">Sardiniella</tp:taxon-name-part><tp:taxon-name-part taxon-name-part-type="species" reg="guizhouensis">guizhouensis</tp:taxon-name-part></tp:taxon-name></italic> (<xref ref-type="bibr" rid="B7">Chen et al. 2021</xref>). The multi-gene phylogenetic analysis showed that the newly obtained isolates clustered together with ex-type of <italic><tp:taxon-name><tp:taxon-name-part taxon-name-part-type="genus" reg="Sardiniella">Sa.</tp:taxon-name-part><tp:taxon-name-part taxon-name-part-type="species" reg="guizhouensis">guizhouensis</tp:taxon-name-part></tp:taxon-name></italic> (<named-content xmlns:xlink="http://www.w3.org/1999/xlink" content-type="dwc:institutional_code" xlink:title="China General Microbiological Culture Collection Centre" xlink:href="http://grbio.org/institution/china-general-microbiological-culture-collection-center-chinese-academy-sciences" xlink:type="simple">CGMCC</named-content> 3.19222) and this is the first report of <italic><tp:taxon-name><tp:taxon-name-part taxon-name-part-type="genus" reg="Sardiniella">Sa.</tp:taxon-name-part><tp:taxon-name-part taxon-name-part-type="species" reg="guizhouensis">guizhouensis</tp:taxon-name-part></tp:taxon-name></italic> from <italic><tp:taxon-name><tp:taxon-name-part taxon-name-part-type="genus" reg="Pistacia">Pistacia</tp:taxon-name-part><tp:taxon-name-part taxon-name-part-type="species" reg="chinensis">chinensis</tp:taxon-name-part></tp:taxon-name></italic>.</p></tp:treatment-sec><ref-list><ref id="B7"><mixed-citation xmlns:xlink="http://www.w3.org/1999/xlink" xlink:type="simple"><person-group><name name-style="western"><surname>Chen</surname><given-names>YY</given-names></name><name name-style="western"><surname>Dissanayake</surname><given-names>AJ</given-names></name><name name-style="western"><surname>Liu</surname><given-names>JK</given-names></name></person-group> (<year>2021</year>) <article-title>Additions to Karst <tp:taxon-name><tp:taxon-name-part taxon-name-part-type="kingdom">Fungi</tp:taxon-name-part></tp:taxon-name> 5: <italic><tp:taxon-name><tp:taxon-name-part taxon-name-part-type="genus">Sardiniella</tp:taxon-name-part><tp:taxon-name-part taxon-name-part-type="species">guizhouensis</tp:taxon-name-part></tp:taxon-name></italic> sp. nov. (<tp:taxon-name><tp:taxon-name-part taxon-name-part-type="genus">Botryosphaeriaceae</tp:taxon-name-part></tp:taxon-name>) associated with woody hosts in Guizhou province, China.</article-title><source>Phytotaxa</source><volume>508</volume>(<issue>2</issue>): <fpage>187</fpage>–<lpage>196</lpage>. <ext-link xlink:href="10.11646/phytotaxa.508.2.7" ext-link-type="doi" xlink:type="simple">https://doi.org/10.11646/phytotaxa.508.2.7</ext-link></mixed-citation></ref></ref-list></tp:taxon-treatment>
