# Supplementary material for: ﻿Botryosphaerialean fungi associated with woody oil plants cultivated in Sichuan Province, China
Source: MycoKeys. 2023 May 23;97:71–116. doi: 10.3897/mycokeys.97.103118 (PMC10230375; doi:10.3897/mycokeys.97.103118)
Supplement: XML Treatment for Sphaeropsis citrigena [file mycokeys.97.103118-treatment12.xml]

<!DOCTYPE tp:taxon-treatment
  PUBLIC "-//TaxonX//DTD Taxonomic Treatment Publishing DTD v0 20100105//EN" "tax-treatment-NSO.dtd">
<tp:taxon-treatment xmlns:tp="http://www.plazi.org/taxpub"><tp:treatment-meta><kwd-group><label>Taxon classification</label><kwd>
                <named-content content-type="kingdom">Fungi</named-content>
              </kwd><kwd>
                <named-content content-type="order">Botryosphaeriales</named-content>
              </kwd><kwd>
                <named-content content-type="family">Botryosphaeriaceae</named-content>
              </kwd></kwd-group><mixed-citation publication-type="journal"><person-group><name><surname>Li</surname><given-names>Wen-Li</given-names></name><name><surname>Liang</surname><given-names>Rui-Ru</given-names></name><name><surname>Dissanayake</surname><given-names>Asha J.</given-names></name><name><surname>Liu</surname><given-names>Jian-Kui</given-names></name></person-group><article-title>﻿Botryosphaerialean fungi associated with woody oil plants cultivated in Sichuan Province, China</article-title><source>MycoKeys</source><day>23</day><month>05</month><year>2023</year><volume>97</volume><fpage>71</fpage><lpage>116</lpage><pub-id pub-id-type="doi">10.3897/mycokeys.97.103118</pub-id></mixed-citation></tp:treatment-meta><tp:nomenclature><label>﻿</label><tp:taxon-name>
              <object-id xmlns:xlink="http://www.w3.org/1999/xlink" content-type="arpha" xlink:type="simple">5A171D09-0825-5B7D-9CB2-39A01C0391C2</object-id>
              <tp:taxon-name-part taxon-name-part-type="genus" reg="Sphaeropsis">Sphaeropsis</tp:taxon-name-part>
              <tp:taxon-name-part taxon-name-part-type="species" reg="citrigena">citrigena</tp:taxon-name-part>
              <object-id xmlns:xlink="http://www.w3.org/1999/xlink" content-type="mycobank" xlink:type="simple"> 805463</object-id>
            </tp:taxon-name><tp:taxon-authority>(A.J.L. Phillips, P.R. Johnst. &amp; Pennycook) A.J.L. Phillips &amp; A. Alves. Stud. Mycol. 76, 157. (2013).</tp:taxon-authority><xref ref-type="fig" rid="F17">Fig. 17</xref></tp:nomenclature><tp:treatment-sec sec-type="description" id="SECID0EX3AK"><title>Description.</title><p><italic>Saprobic</italic> on decaying branches of <italic><tp:taxon-name><tp:taxon-name-part taxon-name-part-type="genus" reg="Camellia">Camellia</tp:taxon-name-part><tp:taxon-name-part taxon-name-part-type="species" reg="oleifera">oleifera</tp:taxon-name-part></tp:taxon-name></italic>. <bold>Sexual morph: <italic>Ascomata</italic></bold> 219–252 × 216–241 μm (<italic>x̄</italic> = 235.5 × 228.5 μm, n = 10), brown to black, solitary or aggregated, immersed, becoming erumpent, ostiolate. <bold><italic>Ostiole</italic></bold> 71–92 μm, central, relatively broad. <bold><italic>Peridium</italic></bold> 37.5–45 μm diam., composed of several layers of dark brown cells of <bold><italic>textura angularis</italic>. <italic>Pseudoparaphyses</italic></bold> 1.5–2 μm wide, hyaline, smooth, septate. <bold><italic>Asci</italic></bold> 93.5–107 × 28.5–33 μm (<italic>x̄</italic> = 100 × 30.5 μm, n = 30), bitunicate, 8-spored, stipitate, thick-walled, with well-developed apical chamber. <bold><italic>Ascospores</italic></bold> 29–35 × 13–15 μm (<italic>x̄</italic> = 32 × 14 μm, n = 30), L/W ratio = 2.3, yellowish brown to dark brown, ellipsoid to ovoid with both ends rounded, with an apiculus at either end, aseptate, externally smooth, internally finely verruculose, widest in middle to upper third. <bold>Asexual morph</bold>: Not observed.</p><fig id="F17" position="float" orientation="portrait"><object-id xmlns:xlink="http://www.w3.org/1999/xlink" content-type="doi" xlink:type="simple">10.3897/mycokeys.97.103118.figure17</object-id><object-id xmlns:xlink="http://www.w3.org/1999/xlink" content-type="arpha" xlink:type="simple">F1D5063F-FEAE-552B-9302-1730A19CE390</object-id><label>Figure 17.</label><caption><p><italic><tp:taxon-name><tp:taxon-name-part taxon-name-part-type="genus" reg="Sphaeropsis">Sphaeropsis</tp:taxon-name-part><tp:taxon-name-part taxon-name-part-type="species" reg="citrigena">citrigena</tp:taxon-name-part></tp:taxon-name></italic> (<abbrev xmlns:xlink="http://www.w3.org/1999/xlink" xlink:title="Herbarium, University of Electronic Science and Technology" id="ABBRID0E65AK" xlink:type="simple">HUEST</abbrev> 22.0107, new host record) <bold>a, b</bold> appearance of ascomata on natural substrate <bold>c</bold> vertical section of ascomata <bold>d</bold> section of peridium <bold>e–h</bold> mature asci <bold>i–m</bold> dark brown ascospores. Scale bars: 100 μm (<bold>c</bold>); 20 μm (<bold>d–h</bold>); 10 μm (<bold>i–m</bold>).</p></caption><graphic xmlns:xlink="http://www.w3.org/1999/xlink" xlink:href="mycokeys-97-071-g017.jpg" position="float" orientation="portrait" xlink:type="simple" id="oo_853839.jpg"><uri content-type="original_file" xlink:type="simple">https://binary.pensoft.net/fig/853839</uri></graphic></fig></tp:treatment-sec><tp:treatment-sec sec-type="description" id="SECID0EY6AK"><title>Culture characteristics.</title><p>Ascospores germinate on <abbrev xmlns:xlink="http://www.w3.org/1999/xlink" xlink:title="potato dextrose agar" id="ABBRID0E56AK" xlink:type="simple">PDA</abbrev> within 12 h. Colonies growing on <abbrev xmlns:xlink="http://www.w3.org/1999/xlink" xlink:title="potato dextrose agar" id="ABBRID0ECABK" xlink:type="simple">PDA</abbrev>, reaching a diam. of 7 cm after five days at 25 °C, effuse, velvety, with entire to slightly undulate edge. Surface initially white and later turning dark olivaceous from the surrounding of the colony and dark gray in reverse.</p></tp:treatment-sec><tp:treatment-sec sec-type="material" id="SECID0EGABK"><title>Materials examined.</title><p>China, Sichuan Province, Chengdu City, Pidu District, <named-content xmlns:xlink="http://www.w3.org/1999/xlink" content-type="dwc:verbatimCoordinates" xlink:type="simple"><named-content content-type="geo-json" specific-use="{&#34;type&#34;:&#34;Point&#34;,&#34;coordinates&#34;:[104.932500,31.902778]}" id="NCID0EPABK" xlink:type="simple">31°54'10"N, 104°55'57"E</named-content></named-content>, 656 m, on dead branches of <italic><tp:taxon-name><tp:taxon-name-part taxon-name-part-type="genus" reg="Camellia">Camellia</tp:taxon-name-part><tp:taxon-name-part taxon-name-part-type="species" reg="oleifera">oleifera</tp:taxon-name-part></tp:taxon-name></italic>, 10<sup>th</sup> June 2021, W.L Li, 285 (<abbrev xmlns:xlink="http://www.w3.org/1999/xlink" xlink:title="Herbarium, University of Electronic Science and Technology" id="ABBRID0EBBBK" xlink:type="simple">HUEST</abbrev> 22.0107), living culture <abbrev xmlns:xlink="http://www.w3.org/1999/xlink" xlink:title="University of Electronic Science and Technology Culture Collection" id="ABBRID0EFBBK" xlink:type="simple">UESTCC</abbrev> 22.0106; <italic>ibid</italic>., on dead branches of <italic><tp:taxon-name><tp:taxon-name-part taxon-name-part-type="genus" reg="Acer">Acer</tp:taxon-name-part><tp:taxon-name-part taxon-name-part-type="species" reg="truncatum">truncatum</tp:taxon-name-part></tp:taxon-name></italic>, <named-content xmlns:xlink="http://www.w3.org/1999/xlink" content-type="dwc:verbatimCoordinates" xlink:type="simple"><named-content content-type="geo-json" specific-use="{&#34;type&#34;:&#34;Point&#34;,&#34;coordinates&#34;:[103.996389,30.332500]}" id="NCID0EZBBK" xlink:type="simple">30°19'57"N, 103°59'47"E</named-content></named-content>, elevation 442 m, 19<sup>th</sup> March 2021, W.L Li, A33 (<abbrev xmlns:xlink="http://www.w3.org/1999/xlink" xlink:title="Herbarium, University of Electronic Science and Technology" id="ABBRID0EACBK" xlink:type="simple">HUEST</abbrev> 22.0106), living culture <abbrev xmlns:xlink="http://www.w3.org/1999/xlink" xlink:title="University of Electronic Science and Technology Culture Collection" id="ABBRID0EECBK" xlink:type="simple">UESTCC</abbrev> 22.0105. Additional sequence: <abbrev xmlns:xlink="http://www.w3.org/1999/xlink" xlink:title="large subunit" id="ABBRID0EICBK" xlink:type="simple">LSU</abbrev>: <ext-link xmlns:xlink="http://www.w3.org/1999/xlink" xlink:href="OQ164848" ext-link-type="gen" xlink:type="simple">OQ164848</ext-link> (<abbrev xmlns:xlink="http://www.w3.org/1999/xlink" xlink:title="University of Electronic Science and Technology Culture Collection" id="ABBRID0ERCBK" xlink:type="simple">UESTCC</abbrev> 22.0105).</p></tp:treatment-sec><tp:treatment-sec sec-type="notes" id="SECID0EVCBK"><title>Notes.</title><p>The phylogenetic tree shows that two isolates of <italic><tp:taxon-name><tp:taxon-name-part taxon-name-part-type="genus" reg="Sphaeropsis">Sphaeropsis</tp:taxon-name-part></tp:taxon-name></italic> from our collection clustered together with the ex-type strain of Sp. <italic><tp:taxon-name><tp:taxon-name-part taxon-name-part-type="genus" reg="Sphaeropsis"/><tp:taxon-name-part taxon-name-part-type="species" reg="citrigena">citrigena</tp:taxon-name-part></tp:taxon-name></italic> (ICMP 16812) with high bootstrap support (<abbrev xmlns:xlink="http://www.w3.org/1999/xlink" xlink:title="maximum likelihood" id="ABBRID0EPDBK" xlink:type="simple">ML</abbrev>/<abbrev xmlns:xlink="http://www.w3.org/1999/xlink" xlink:title="Bayesian inference" id="ABBRID0ETDBK" xlink:type="simple">BI</abbrev> 100%/1). <italic><tp:taxon-name><tp:taxon-name-part taxon-name-part-type="genus" reg="Sphaeropsis">Sphaeropsis</tp:taxon-name-part><tp:taxon-name-part taxon-name-part-type="species" reg="citrigena">citrigena</tp:taxon-name-part></tp:taxon-name></italic> was first described as <italic><tp:taxon-name><tp:taxon-name-part taxon-name-part-type="genus" reg="Phaeobotryosphaeria">Phaeobotryosphaeria</tp:taxon-name-part><tp:taxon-name-part taxon-name-part-type="species" reg="citrigena">citrigena</tp:taxon-name-part></tp:taxon-name></italic> by <xref ref-type="bibr" rid="B40">Phillips et al. (2008)</xref>, later transferred to <italic><tp:taxon-name><tp:taxon-name-part taxon-name-part-type="genus" reg="Sphaeropsis">Sphaeropsis</tp:taxon-name-part></tp:taxon-name></italic> based on morphological and phylogenetic analyses (<xref ref-type="bibr" rid="B41">Phillips et al. 2013</xref>). The new collection (<abbrev xmlns:xlink="http://www.w3.org/1999/xlink" xlink:title="University of Electronic Science and Technology Culture Collection" id="ABBRID0E3EBK" xlink:type="simple">UESTCC</abbrev> 22.0105) isolated from <italic><tp:taxon-name><tp:taxon-name-part taxon-name-part-type="genus" reg="Camellia">Camellia</tp:taxon-name-part><tp:taxon-name-part taxon-name-part-type="species" reg="oleifera">oleifera</tp:taxon-name-part></tp:taxon-name></italic> resembles Sp. <italic><tp:taxon-name><tp:taxon-name-part taxon-name-part-type="genus" reg="Sphaeropsis"/><tp:taxon-name-part taxon-name-part-type="species" reg="citrigena">citrigena</tp:taxon-name-part></tp:taxon-name></italic> isolated from <italic><tp:taxon-name><tp:taxon-name-part taxon-name-part-type="genus" reg="Citrus">Citrus</tp:taxon-name-part><tp:taxon-name-part taxon-name-part-type="species" reg="sinensis">sinensis</tp:taxon-name-part></tp:taxon-name></italic> (<xref ref-type="bibr" rid="B41">Phillips et al. 2013</xref>) in the shape of asci and ascospores, though their asci are somewhat smaller than those of Sp. <italic><tp:taxon-name><tp:taxon-name-part taxon-name-part-type="genus" reg="Sphaeropsis"/><tp:taxon-name-part taxon-name-part-type="species" reg="citrigena">citrigena</tp:taxon-name-part></tp:taxon-name></italic> (93.5–107 × 28.5–33 μm vs. 180–230 × 35–43 μm). In addition, there are no base pair differences in <abbrev xmlns:xlink="http://www.w3.org/1999/xlink" xlink:title="internal transcribed spacer" id="ABBRID0EUGBK" xlink:type="simple">ITS</abbrev> and <italic><abbrev xmlns:xlink="http://www.w3.org/1999/xlink" xlink:title="translation elongation factor 1-alpha" id="ABBRID0EZGBK" xlink:type="simple">tef1</abbrev></italic> sequences of these two strains. We, thus, identify the new collection as Sp. <italic><tp:taxon-name><tp:taxon-name-part taxon-name-part-type="genus" reg="Sphaeropsis"/><tp:taxon-name-part taxon-name-part-type="species" reg="citrigena">citrigena</tp:taxon-name-part></tp:taxon-name></italic> and this is the first record of Sp. <italic><tp:taxon-name><tp:taxon-name-part taxon-name-part-type="genus" reg="Sphaeropsis"/><tp:taxon-name-part taxon-name-part-type="species" reg="citrigena">citrigena</tp:taxon-name-part></tp:taxon-name></italic> from <italic><tp:taxon-name><tp:taxon-name-part taxon-name-part-type="genus" reg="Camellia">Camellia</tp:taxon-name-part><tp:taxon-name-part taxon-name-part-type="species" reg="oleifera">oleifera</tp:taxon-name-part></tp:taxon-name></italic>.</p></tp:treatment-sec><ref-list><ref id="B40"><mixed-citation xmlns:xlink="http://www.w3.org/1999/xlink" xlink:type="simple"><person-group><name name-style="western"><surname>Phillips</surname><given-names>AJ</given-names></name><name name-style="western"><surname>Alves</surname><given-names>A</given-names></name><name name-style="western"><surname>Pennycook</surname><given-names>S</given-names></name><name name-style="western"><surname>Johnston</surname><given-names>P</given-names></name><name name-style="western"><surname>Ramaley</surname><given-names>A</given-names></name><name name-style="western"><surname>Akulov</surname><given-names>A</given-names></name><name name-style="western"><surname>Crous</surname><given-names>PW</given-names></name></person-group> (<year>2008</year>) <article-title>Resolving the phylogenetic and taxonomic status of dark-spored teleomorph genera in the <tp:taxon-name><tp:taxon-name-part taxon-name-part-type="genus">Botryosphaeriaceae</tp:taxon-name-part></tp:taxon-name>.</article-title><source>Persoonia</source><volume>21</volume>: <fpage>29</fpage>–<lpage>55</lpage>. <ext-link xlink:href="10.3767/003158508X340742" ext-link-type="doi" xlink:type="simple">https://doi.org/10.3767/003158508X340742</ext-link></mixed-citation></ref><ref id="B41"><mixed-citation xmlns:xlink="http://www.w3.org/1999/xlink" xlink:type="simple"><person-group><name name-style="western"><surname>Phillips</surname><given-names>AJ</given-names></name><name name-style="western"><surname>Alves</surname><given-names>A</given-names></name><name name-style="western"><surname>Abdollahzadeh</surname><given-names>J</given-names></name><name name-style="western"><surname>Slippers</surname><given-names>B</given-names></name><name name-style="western"><surname>Wingfield</surname><given-names>MJ</given-names></name><name name-style="western"><surname>Groenewald</surname><given-names>JZ</given-names></name><name name-style="western"><surname>Crous</surname><given-names>PW</given-names></name></person-group> (<year>2013</year>) <article-title>The <tp:taxon-name><tp:taxon-name-part taxon-name-part-type="genus">Botryosphaeriaceae</tp:taxon-name-part></tp:taxon-name>: Genera and species known from culture.</article-title><source>Studies in Mycology</source><volume>76</volume>: <fpage>51</fpage>–<lpage>167</lpage>. <ext-link xlink:href="10.3114/sim0021" ext-link-type="doi" xlink:type="simple">https://doi.org/10.3114/sim0021</ext-link></mixed-citation></ref></ref-list></tp:taxon-treatment>
