# Supplementary material for: ﻿Botryosphaerialean fungi associated with woody oil plants cultivated in Sichuan Province, China
Source: MycoKeys. 2023 May 23;97:71–116. doi: 10.3897/mycokeys.97.103118 (PMC10230375; doi:10.3897/mycokeys.97.103118)
Supplement: XML Treatment for Sphaeropsis guizhouensis [file mycokeys.97.103118-treatment13.xml]

<!DOCTYPE tp:taxon-treatment
  PUBLIC "-//TaxonX//DTD Taxonomic Treatment Publishing DTD v0 20100105//EN" "tax-treatment-NSO.dtd">
<tp:taxon-treatment xmlns:tp="http://www.plazi.org/taxpub"><tp:treatment-meta><kwd-group><label>Taxon classification</label><kwd>
                <named-content content-type="kingdom">Fungi</named-content>
              </kwd><kwd>
                <named-content content-type="order">Botryosphaeriales</named-content>
              </kwd><kwd>
                <named-content content-type="family">Botryosphaeriaceae</named-content>
              </kwd></kwd-group><mixed-citation publication-type="journal"><person-group><name><surname>Li</surname><given-names>Wen-Li</given-names></name><name><surname>Liang</surname><given-names>Rui-Ru</given-names></name><name><surname>Dissanayake</surname><given-names>Asha J.</given-names></name><name><surname>Liu</surname><given-names>Jian-Kui</given-names></name></person-group><article-title>﻿Botryosphaerialean fungi associated with woody oil plants cultivated in Sichuan Province, China</article-title><source>MycoKeys</source><day>23</day><month>05</month><year>2023</year><volume>97</volume><fpage>71</fpage><lpage>116</lpage><pub-id pub-id-type="doi">10.3897/mycokeys.97.103118</pub-id></mixed-citation></tp:treatment-meta><tp:nomenclature><label>﻿</label><tp:taxon-name>
              <object-id xmlns:xlink="http://www.w3.org/1999/xlink" content-type="arpha" xlink:type="simple">4961A8D8-D572-55FF-AD9C-9B9274C6A454</object-id>
              <tp:taxon-name-part taxon-name-part-type="genus" reg="Sphaeropsis">Sphaeropsis</tp:taxon-name-part>
              <tp:taxon-name-part taxon-name-part-type="species" reg="guizhouensis">guizhouensis</tp:taxon-name-part>
              <object-id xmlns:xlink="http://www.w3.org/1999/xlink" content-type="mycobank" xlink:type="simple"> 558475</object-id>
            </tp:taxon-name><tp:taxon-authority>Y.Y. Chen, A. J. Dissanayake &amp; Jian K. Liu., J. Fungi 7, 893. (2021).</tp:taxon-authority><xref ref-type="fig" rid="F18">Fig. 18</xref></tp:nomenclature><tp:treatment-sec sec-type="description" id="SECID0EVJBK"><title>Description.</title><p><italic>Saprobic</italic> on decayed branched of <italic><tp:taxon-name><tp:taxon-name-part taxon-name-part-type="genus" reg="Camellia">Camellia</tp:taxon-name-part><tp:taxon-name-part taxon-name-part-type="species" reg="oleifera">oleifera</tp:taxon-name-part></tp:taxon-name></italic>. <bold>Sexual morph: <italic>Ascostromata</italic></bold> 166–198 × 146.5–175 μm (<italic>x̄</italic> = 182 × 160.5 μm, n = 20), initially immersed under host epidermis, becoming semi‐immersed to erumpent, solitary or gregarious, uniloculate, black, globose to subglobose, membraneous, ostiolate. <bold><italic>Ostiole</italic></bold> 75–80 μm wide, central, papillate, pale brown, relatively broad, periphysate. <bold><italic>Peridium</italic></bold> 23–27 μm wide, comprising 3–5 layers of relatively thick‐walled, dark brown to black‐walled cells arranged in a <bold><italic>textura angularis</italic>. <italic>Pseudoparaphyses</italic></bold> 2–2.5 μm diam., hyphae‐like, numerous, embedded in a gelatinous matrix. <bold><italic>Asci</italic></bold> 87.5–135 × 28.5–35 μm (<italic>x̄</italic> = 111 × 32 μm, n = 20), 8‐spored, bitunicate, fissitunicate, cylindrical to clavate, sometimes short pedicellate, mostly long pedicellate, apex rounded with an ocular chamber. <bold><italic>Ascospores</italic></bold> 28.5–33 × 13–15 μm (<italic>x̄</italic> = 30.5 × 14 μm, n = 20), overlapping uniseriate to biseriate, ellipsoidal to obovoid, pale brown to dark brown, septate, slightly wide at the center, minutely guttulate, smooth‐walled. <bold>Asexual morph</bold>: Not observed.</p><fig id="F18" position="float" orientation="portrait"><object-id xmlns:xlink="http://www.w3.org/1999/xlink" content-type="doi" xlink:type="simple">10.3897/mycokeys.97.103118.figure18</object-id><object-id xmlns:xlink="http://www.w3.org/1999/xlink" content-type="arpha" xlink:type="simple">C68F3BAF-FF83-5EFB-ACC1-3FA0EB13DE04</object-id><label>Figure 18.</label><caption><p><italic><tp:taxon-name><tp:taxon-name-part taxon-name-part-type="genus" reg="Sphaeropsis">Sphaeropsis</tp:taxon-name-part><tp:taxon-name-part taxon-name-part-type="species" reg="guizhouensis">guizhouensis</tp:taxon-name-part></tp:taxon-name></italic> (<abbrev xmlns:xlink="http://www.w3.org/1999/xlink" xlink:title="Herbarium, University of Electronic Science and Technology" id="ABBRID0E4LBK" xlink:type="simple">HUEST</abbrev> 22.0105, new host record) <bold>a, b</bold> appearance of ascomata on natural substrate <bold>c</bold> vertical section of ascoma <bold>d</bold> section of peridium <bold>e–h</bold> mature asci <bold>i–l</bold> brown ascospores. Scale bars: 20 μm (<bold>c–h</bold>); 5 μm (<bold>i–l</bold>).</p></caption><graphic xmlns:xlink="http://www.w3.org/1999/xlink" xlink:href="mycokeys-97-071-g018.jpg" position="float" orientation="portrait" xlink:type="simple" id="oo_853840.jpg"><uri content-type="original_file" xlink:type="simple">https://binary.pensoft.net/fig/853840</uri></graphic></fig></tp:treatment-sec><tp:treatment-sec sec-type="description" id="SECID0EUMBK"><title>Culture characteristics.</title><p>Ascopores germinate on <abbrev xmlns:xlink="http://www.w3.org/1999/xlink" xlink:title="potato dextrose agar" id="ABBRID0E1MBK" xlink:type="simple">PDA</abbrev> within 12 h. Colonies growing on <abbrev xmlns:xlink="http://www.w3.org/1999/xlink" xlink:title="potato dextrose agar" id="ABBRID0E5MBK" xlink:type="simple">PDA</abbrev>, reaching a diam. of 7 cm after five days at 25 °C, effuse, velvety, with entire to slightly undulate edge. Surface initially white and later turning dark olivaceous from the surrounding of the colony and dark gray in reverse.</p></tp:treatment-sec><tp:treatment-sec sec-type="material" id="SECID0ECNBK"><title>Material examined.</title><p>China, Sichuan Province, Chengdu City, Pidu District, on dead branches of <italic><tp:taxon-name><tp:taxon-name-part taxon-name-part-type="genus" reg="Pistacia">Pistacia</tp:taxon-name-part><tp:taxon-name-part taxon-name-part-type="species" reg="chinensis">chinensis</tp:taxon-name-part></tp:taxon-name></italic>, <named-content xmlns:xlink="http://www.w3.org/1999/xlink" content-type="dwc:verbatimCoordinates" xlink:type="simple"><named-content content-type="geo-json" specific-use="{&#34;type&#34;:&#34;Point&#34;,&#34;coordinates&#34;:[103.996389,30.332500]}" id="NCID0EPLBI" xlink:type="simple">30°19'57"N, 103°59'47"E</named-content></named-content>, elevation 442 m, 24<sup>th</sup> March 2021, W.L Li, 290 (<abbrev xmlns:xlink="http://www.w3.org/1999/xlink" xlink:title="Herbarium, University of Electronic Science and Technology" id="ABBRID0EVNBK" xlink:type="simple">HUEST</abbrev> 22.0105), living culture <abbrev xmlns:xlink="http://www.w3.org/1999/xlink" xlink:title="University of Electronic Science and Technology Culture Collection" id="ABBRID0EZNBK" xlink:type="simple">UESTCC</abbrev> 22.0104.</p></tp:treatment-sec><tp:treatment-sec sec-type="notes" id="SECID0E4NBK"><title>Notes.</title><p><italic><tp:taxon-name><tp:taxon-name-part taxon-name-part-type="genus" reg="Sphaeropsis">Sphaeropsis</tp:taxon-name-part><tp:taxon-name-part taxon-name-part-type="species" reg="guizhouensis">guizhouensis</tp:taxon-name-part></tp:taxon-name></italic> was introduced by <xref ref-type="bibr" rid="B15">Dissanayake et al. (2021)</xref> and isolated from an unknown host. One isolate obtained in the present study clustered with the ex-type isolate of <italic><tp:taxon-name><tp:taxon-name-part taxon-name-part-type="genus" reg="Sphaeropsis">Sp.</tp:taxon-name-part><tp:taxon-name-part taxon-name-part-type="species" reg="guizhouensis">guizhouensis</tp:taxon-name-part></tp:taxon-name></italic> (<named-content xmlns:xlink="http://www.w3.org/1999/xlink" content-type="dwc:institutional_code" xlink:title="China General Microbiological Culture Collection Centre" xlink:href="http://grbio.org/institution/china-general-microbiological-culture-collection-center-chinese-academy-sciences" xlink:type="simple">CGMCC</named-content> 3.20352) in the phylogenetic analyses of combined <abbrev xmlns:xlink="http://www.w3.org/1999/xlink" xlink:title="internal transcribed spacer" id="ABBRID0EDPBK" xlink:type="simple">ITS</abbrev> and <italic><abbrev xmlns:xlink="http://www.w3.org/1999/xlink" xlink:title="translation elongation factor 1-alpha" id="ABBRID0EIPBK" xlink:type="simple">tef1</abbrev></italic> sequence data with high bootstrap support. A comparison of <abbrev xmlns:xlink="http://www.w3.org/1999/xlink" xlink:title="internal transcribed spacer" id="ABBRID0EMPBK" xlink:type="simple">ITS</abbrev> and <italic><abbrev xmlns:xlink="http://www.w3.org/1999/xlink" xlink:title="translation elongation factor 1-alpha" id="ABBRID0ERPBK" xlink:type="simple">tef1</abbrev></italic> shows that there are no base pair differences between the isolates of <abbrev xmlns:xlink="http://www.w3.org/1999/xlink" xlink:title="University of Electronic Science and Technology Culture Collection" id="ABBRID0EVPBK" xlink:type="simple">UESTCC</abbrev> 22.0104 and <named-content xmlns:xlink="http://www.w3.org/1999/xlink" content-type="dwc:institutional_code" xlink:title="China General Microbiological Culture Collection Centre" xlink:href="http://grbio.org/institution/china-general-microbiological-culture-collection-center-chinese-academy-sciences" xlink:type="simple">CGMCC</named-content> 3.20352. The new collection is morphologically similar to <italic><tp:taxon-name><tp:taxon-name-part taxon-name-part-type="genus" reg="Sphaeropsis">Sp.</tp:taxon-name-part><tp:taxon-name-part taxon-name-part-type="species" reg="guizhouensis">guizhouensis</tp:taxon-name-part></tp:taxon-name></italic>, with immersed to erumpent, black ascostromata and biseriate, aseptate, ellipsoid to obovoid, thick‐walled conidia. In addition, ascospores become brown and septate when aged. Considering similar morphology and strong molecular evidence, we identify <abbrev xmlns:xlink="http://www.w3.org/1999/xlink" xlink:title="University of Electronic Science and Technology Culture Collection" id="ABBRID0EKQBK" xlink:type="simple">UESTCC</abbrev> 22.0104 as <italic><tp:taxon-name><tp:taxon-name-part taxon-name-part-type="genus" reg="Sphaeropsis">Sp.</tp:taxon-name-part><tp:taxon-name-part taxon-name-part-type="species" reg="guizhouensis">guizhouensis</tp:taxon-name-part></tp:taxon-name></italic> and this is the first record of <italic><tp:taxon-name><tp:taxon-name-part taxon-name-part-type="genus" reg="Sphaeropsis">Sp.</tp:taxon-name-part><tp:taxon-name-part taxon-name-part-type="species" reg="guizhouensis">guizhouensis</tp:taxon-name-part></tp:taxon-name></italic> on <italic><tp:taxon-name><tp:taxon-name-part taxon-name-part-type="genus" reg="Camellia">Camellia</tp:taxon-name-part><tp:taxon-name-part taxon-name-part-type="species" reg="oleifera">oleifera</tp:taxon-name-part></tp:taxon-name></italic>.</p></tp:treatment-sec><ref-list><ref id="B15"><mixed-citation xmlns:xlink="http://www.w3.org/1999/xlink" xlink:type="simple"><person-group><name name-style="western"><surname>Dissanayake</surname><given-names>AJ</given-names></name><name name-style="western"><surname>Chen</surname><given-names>YY</given-names></name><name name-style="western"><surname>Cheewangkoon</surname><given-names>R</given-names></name><name name-style="western"><surname>Liu</surname><given-names>JK</given-names></name></person-group> (<year>2021</year>) Occurrence and morpho-molecular identification of <tp:taxon-name><tp:taxon-name-part taxon-name-part-type="order">Botryosphaeriales</tp:taxon-name-part></tp:taxon-name> species from Guizhou Province, China. Journal of <tp:taxon-name><tp:taxon-name-part taxon-name-part-type="kingdom">Fungi</tp:taxon-name-part></tp:taxon-name> 7(11): e893. <ext-link xlink:href="10.3390/jof7110893" ext-link-type="doi" xlink:type="simple">https://doi.org/10.3390/jof7110893</ext-link></mixed-citation></ref></ref-list></tp:taxon-treatment>
