# Supplementary material for: ﻿Botryosphaerialean fungi associated with woody oil plants cultivated in Sichuan Province, China
Source: MycoKeys. 2023 May 23;97:71–116. doi: 10.3897/mycokeys.97.103118 (PMC10230375; doi:10.3897/mycokeys.97.103118)
Supplement: Supplementary material 1 — Taxa and GenBank accession numbers of sequences used in this study [file mycokeys-97-071-s001.xlsx]

## Sheet: Botryosphaeriaceae,Aplosporella
Taxon	Stain Number	GenBank Accession Number
		ITS	tef1
Alanphillipsia aloeicola	CBS 138896*	KP004444	N/A
Alanphillipsia euphorbiae	CPC 21628*	KF777140	N/A
Aplosporella africana	CBS 121777*	KF766196	EU101360
Aplosporella africana	CBS 121778	EU101316	EU101361
Aplosporella artocarpi	CPC 22791*	KM006450	KM006481
Aplosporella ginkgonis	CFCC 52442*	MH133916	MH133950
Aplosporella ginkgonis	CFCC 89661	KM030583	KM030597
Aplosporella ginkgonis	UESTCC 22.0091	OQ190504	OQ241438
Aplosporella hesperidica	CBS 732.79*	KX464083	N/A
Aplosporella hesperidica	CBS 208.37	JX681069	N/A
Aplosporella javeedii	CFCC 50054*	KP208840	KP208846
Aplosporella javeedii	CFCC 50052	KP208838	KP208844
Aplosporella macropycnidia	CGMCC 3.17725*	KT343648	KX011176
Aplosporella macropycnidia	CGMCC 3.17726	KT343649	KX011177
Aplosporella papillata	CBS 121780*	EU101328	EU101373
Aplosporella papillata	CBS 121781	EU101329	EU101374
Aplosporella prunicola	CBS 121167*	KF766147	N/A
Aplosporella prunicola	STEU 6326	EF564375	N/A
Aplosporella prunicola	UESTCC 22.0090	OQ190505	N/A
Aplosporella sophorae	CPC 29688*	KY173388	N/A
Aplosporella thailandica	MFLU 16 0615*	KX423536	KX423537
Aplosporella yalgorensis	MUCC511*	EF591926	EF591977
Barriopsis fusca	CBS 174.26*	EU673330	EU673296
Barriopsis iraniana	IRAN1448C*	FJ919663	FJ919652
Barriopsis iraniana	IRAN1449C	FJ919665	FJ919654
Barriopsis tectonae	MFLUCC 12-0381	N/A	N/A
Barriopsis tectonae	UESTCC 22.0092	OQ190506	OQ241439
Botryobambusa fusicoccum	MFLUCC 11-0657	JX646793	JX646858
Botryobambusa fusicoccum	MFLUCC 11-0143*	JX646792	JX646857
Botryobambusa guizhouensis	GZCC 19-0734	MZ781426	MZ852499
Botryobambusa guizhouensis	CGMCC 3. 20348*	MZ781425	MZ852498
Cophinforma eucalypti	MFLUCC 11-0655*	JX646801	JX646866
Cophinforma mamane	CBS 117444*	KF531822	KF531801
Diplodia allocellula	CBS 130408*	JQ239397	JQ239384
Diplodia corticola	CBS 112549*	AY259100	AY573227
Diplodia cupressi	CBS 168.87*	DQ458893	DQ458878
Diplodia mutila	CBS 112553*	AY259093	AY573219
Diplodia seriata	CBS 112555*	AY259094	AY573220
Dothiorella casuarini	CBS 120688*	DQ846773	DQ875331
Dothiorella citricola	CBS 124729*	EU673323	EU673290
Dothiorella iranica	CBS 124722*	KC898231	KC898214
Dothiorella sarmentorum	IMI 63581b*	AY573212	AY573235
Dothiorella viticola	CBS 117009*	AY905554	AY905559
Dothiorella yunnana	CGMCC 3.17999*	KX499643	KX499649
Endomelanconiopsis endophytica	CBS 120397*	EU683656	EU683637
Endomelanconiopsis microspora	CBS 353.97*	EU683655	EU683636
Lasiodiplodia gonubiensis	CBS 115812*	AY639595	DQ103566
Lasiodiplodia lignicola	CBS 134112*	JX646797	KU887003
Lasiodiplodia parva	CBS 456.78*	EF622083	EF622063
Lecanosticta acicola	LNPV252*	JX901755	JX901639
Macrophomina phaseolina	CBS 227.3*3	KF951627	KF952000
Neodeightonia palmicola	MFLUCC 10-0822*	HQ199221	N/A
Neodeightonia phoenicum	CBS 122528*	EU673340	EU673309
Neodeightonia subglobosa	CBS 448.91*	EU673337	EU673306
Neofusicoccum grevilleae	CBS 129518*	JF951137	N/A
Neofusicoccum mangiferae	CBS 118531*	AY615185	DQ093221
Neofusicoccum parvum	CMW 9081*	AY236943	AY236888
Neofusicoccum parvum	UESTCC 22.0096	OQ190539	OQ241471
Neofusicoccum parvum	UESTCC 22.0094	OQ190540	N/A
Neofusicoccum parvum	UESTCC 22.0093	OQ190541	N/A
Neofusicoccum parvum	UESTCC 22.0095	OQ190542	N/A
Neoscytalidium dimidiatum	CBS 499.66	KF531820	KF531798
Neoscytalidium hyalinum	CBS 145.78	MH872880	KF531795
Oblongocollomyces variabile	CBS 121774*	NR136994	EU101357
Oblongocollomyces variabile	CMW25420	EU101313	EU101358
Oblongocollomyces variabile	CMW25421	EU101314	EU101359
Phaeobotryon mamane	CPC 12264	EU673331	EU673297
Phaeobotryon mamane	CBS 122980*	EU673332	EU673298
Sardiniella celtidis	MFLUCC 17-981*	MF443249	MF443248
Sardiniella elliptica	CGMCC 3.20349*	MZ781428	MZ852501
Sardiniella elliptica	GZCC 19-0262	MZ781430	MZ852503
Sardiniella elliptica	GZCC 19-0245	MZ781431	MZ852503
Sardiniella guizhouensis	GZCC 19-0229	MZ781428	MZ852504
Sardiniella guizhouensis	GZCC 19-0216	N/A	MZ231050
Sardiniella guizhouensis	GZCC 19-0094	N/A	MZ231049
Sardiniella guizhouensis	CGMCC 3.19222*	N/A	MZ231048
Sardiniella guizhouensis	UESTCC 22.0100	OQ190543	OQ241472
Sardiniella guizhouensis	UESTCC 22.0101	OQ190544	OQ241473
Sardiniella guizhouensis	UESTCC 22.0099	OQ190545	OQ241474
Sardiniella guizhouensis	UESTCC 22.0097	OQ190546	OQ241475
Sardiniella guizhouensis	UESTCC 22.0098	OQ190547	OQ241476
Sardiniella guizhouensis	UESTCC 22.0102	OQ190548	OQ241477
Sardiniella guizhouensis	UESTCC 22.0103	OQ190549	OQ241478
Sardiniella urbana	CBS 141580*	KX379674	KX379675
Sphaeropsis citrigena	ICMP 16812*	EU673328	EU673294
Sphaeropsis citrigena	ICMP 16818	EU673329	EU673295
Sphaeropsis citrigena	UESTCC 22.0106	OQ190550	OQ241479
Sphaeropsis citrigena	UESTCC 22.0105	OQ190551	OQ241480
Sphaeropsis eucalypticola	MFLUCC 11-0579*	JX646802	JX646867
Sphaeropsis eucalypticola	MFLUCC 11-0654	JX646803	JX646868
Sphaeropsis guizhouensis	CGMCC 3.20352*	MZ781433	MZ852506
Sphaeropsis guizhouensis	GZCC 19-0273	MZ781434	MZ852507
Sphaeropsis guizhouensis	UESTCC 22.0104	OQ190552	OQ241481
Sphaeropsis porosa	CBS 110496*	AY343379	AY343340
Sphaeropsis visci	CBS 100163*	EU673324	EU673292
Tiarosporella graminis-karoo	CBS 118718*	KF531828	KF531807
Note: ex-type strains are indicated with *. N/A: Not available.

## Sheet: Botryosphaeria
Taxon	Stain Number	GenBank Accession Number
		ITS	tef1
Botryosphaeria agaves	MFLUCC 11-0125 *	JX646791	JX646856
Botryosphaeria agaves	MFLUCC 10-0051	JX646790	JX646855
Botryosphaeria corticis	CBS 119047 *	DQ299245	EU017539
Botryosphaeria corticis	ATCC 22927	DQ299247	EU673291
Botryosphaeria dothidea	CMW8000 *	AY236949	AY236898
Botryosphaeria dothidea	CBS 110302	AY259092	AY573218
Botryosphaeria dothidea	CMW 25413	KF766167	EU101348
Botryosphaeria dothidea	GZCC 16 0013	KX447675	KX447678
Botryosphaeria dothidea	GZCC 16 0014	KX447676	KX447679
Botryosphaeria dothidea	CGMCC 3.17722	KT343254	KU221233
Botryosphaeria dothidea	CGMCC 3.17724	KT343256	KU221234
Botryosphaeria dothidea	CGMCC 3.18744	KX278002	KX278107
Botryosphaeria dothidea	CGMCC 3.18745	KX278003	KX278108
Botryosphaeria dothidea	CGMCC 3.20094	MT327839	MT331606
Botryosphaeria dothidea	GZCC 19-0186	MT327832	MT331600
Botryosphaeria dothidea	GZCC 19-0188	MT327833	MT331601
Botryosphaeria dothidea	UESTCC 22.0111	OQ190507	OQ241440
Botryosphaeria dothidea	UESTCC 22.0109	N/A	OQ241441
Botryosphaeria dothidea	UESTCC 22.0112	OQ190508	OQ241442
Botryosphaeria dothidea	UESTCC 22.0113	OQ190509	OQ241443
Botryosphaeria dothidea	UESTCC 22.0108	OQ190510	OQ241444
Botryosphaeria dothidea	UESTCC 22.0116	OQ190511	OQ241445
Botryosphaeria dothidea	UESTCC 22.0114	OQ190512	OQ241446
Botryosphaeria dothidea	UESTCC 22.0115	OQ190513	OQ241447
Botryosphaeria dothidea	UESTCC 22.0110	OQ190514	OQ241448
Botryosphaeria dothidea	UESTCC 22.0107	OQ190515	OQ241449
Botryosphaeria fabicerciana	CMW27094 *	HQ332197	HQ332213
Botryosphaeria fabicerciana	CMW27108	HQ332200	HQ332216
Botryosphaeria fabicerciana	MFLUCC 10-0098	JX646789	JX646854
Botryosphaeria fabicerciana	MFLUCC 11-0507	JX646788	JX646853
Botryosphaeria fabicerciana	UESTCC 22.0117	OQ190516	OQ241450
Botryosphaeria fabicerciana	UESTCC 22.0118	OQ190517	OQ241451
Botryosphaeria kuwatsukai	CBS 135219 *	KJ433388	KJ433410
Botryosphaeria kuwatsukai	LSP5	KJ433395	KJ433417
Botryosphaeria kuwatsukai	CGMCC 3.18007	KX197074	KX197094
Botryosphaeria kuwatsukai	CGMCC 3.18008	KX197075	KX197095
Botryosphaeria qingyuanensis	CGMCC 3.18742 *	KX278000	KX278105
Botryosphaeria qingyuanensis	CGMCC 3.18743	KX278001	KX278106
Botryosphaeria ramosa	CBS 122069 *	EU144055	EU144070
Botryosphaeria ramosa	CGMCC 3.18739	KX277988	KX278093
Botryosphaeria ramosa	CGMCC 3.18740	KX277989	KX278094
Botryosphaeria scharifii	IRAN1529C *	JQ772020	JQ772057
Botryosphaeria scharifii	IRAN1543C	JQ772019	JQ772056
Barriopsis iraniana	IRAN1448C	FJ919663	FJ919652
Barriopsis iraniana	IRAN1449C	FJ919665	FJ919654
Note: ex-type strains are indicated with *. N/A: Not available.

## Sheet: Diplodia
Taxon	Stain Number	GenBank Accession Number
		ITS	tef1	tub2
Diplodia acerigena	CGMCC 3.24157	OQ190518	OQ241452	N/A
Diplodia acerigena	UESTCC 22.0074	OQ190519	OQ241453	OQ338163
Diplodia acerigena	UESTCC 22.0075	OQ190520	OQ241454	OQ338164
Diplodia africana	CBS 120835 = CPC 5908 *	KF766155	KF766397	KF766129
Diplodia africana	STE-U 5946	EF445344	EF445383	N/A
Diplodia afrocarpi	CBS 131681 = CMW 35506 *	MT587333	MT592035	MT592471
Diplodia agrifolia	CBS 124.30	KX464087	KX464557	KX464783
Diplodia alanphillipsii	IRAN 1508C=CBS 124713	KF890208	KF890190	N/A
Diplodia alanphillipsii	IRAN 1509C	KF890209	KF890191	N/A
Diplodia alanphillipsii	IRAN 1574C=CBS124712	MT258875	MT270153	N/A
Diplodia allocellula	CBS 130408 = CMW 36468 *	JQ239397	JQ239384	JQ239378
Diplodia allocellula	CMW 36470	JQ239399	JQ239386	JQ239380
Diplodia arengae	MFLU 17-2769 = XTBG28 *	MG762771	MG762774	MG783039
Diplodia bulgarica	CBS 124254	GQ923853	GQ923821	N/A
Diplodia bulgarica	CBS 124135*	GQ923852	GQ923820	N/A
Diplodia citricarpa	CBS 124715 = CJA 131 = IRAN 1578C *	KF890207	KF890189	KX464784
Diplodia corticola	CBS 112549 = CAP 134 *	AY259100	AY573227	DQ458853
Diplodia corticola	CBS 112546	AY259090	EU673310	EU673117
Diplodia crataegicola	MFLU 15-1311 *	KT290244	KT290248	KT290246
Diplodia cupressi	CBS 168.87 *	DQ458893	DQ458878	DQ458861
Diplodia cupressi	CBS 261.85	DQ458894	DQ458879	DQ458862
Dothiorella dulcispinae	CBS 130413 = CMW 36460 *	JQ239400	JQ239387	JQ239373
Dothiorella dulcispinae	CMW 36462	JQ239402	JQ239389	JQ239375
Diplodia eriobotryicola	CBS 140851 = BN-21 *	KT240355	KT240193	MG015806
Diplodia estuarina	CMW 41363	KP860829	KP860674	KP860752
Diplodia estuarina	CMW 41230	KP860830	KP860675	KP860753
Diplodia fici-septicae	MFLUCC 20-0037	MW063180	MW183802	N/A
Diplodia fici-septicae	NCYUCC 19-0007	MW063181	MW183803	N/A
Diplodia fraxini	CBS 136010 *	KF307700	KF318747	MG015807
Diplodia fraxini	CBS 136011	KF307711	KF318748	MG015808
Diplodia galiicola	MFLU15-1310 *	KT290245	KT290249	MT592471
Diplodia gallae	CBS 211.25	KX464090	KX464564	KX464795
Diplodia gallae	CBS 212.25	KX464091	KX464565	KX464796
Diplodia malorum	CBS 124130 *	GQ923865	GQ923833	N/A
Diplodia malorum	BN-37	KT240360	KT240198	N/A
Diplodia mutila	CBS 112553 = CAP 062 *	AY259093	AY573219	KY554743
Diplodia mutila	UESTCC 22.0064	OQ190521	OQ241455	OQ338165
Diplodia mutila	UESTCC 22.0065	OQ190522	OQ241456	OQ338166
Diplodia mutila	UESTCC 22.0069	OQ190523	OQ241457	OQ338167
Diplodia mutila	UESTCC 22.0068	OQ190524	OQ241458	OQ338168
Diplodia mutila	UESTCC 22.0067	OQ190525	OQ241459	OQ338169
Diplodia mutila	UESTCC 22.0063	OQ190526	OQ241460	OQ338170
Diplodia neojuniperi	CPC 22753 = B0031 *	KM006431	KM006462	N/A
Diplodia neojuniperi	CPC 22754 = B0032	KM006432	KM006463	N/A
Diplodia olivarum	CBS 121887 = CAP 254 *	EU392302	EU392279	HQ660079
Diplodia olivarum	IMI 390972	HM028640	HQ660078	HQ660080
Diplodia parva	KNU16-007	N/A	LC435495	LC522938
Diplodia pistaciicola *	CGMCC 3.24156	OQ190527	OQ241461	OQ338171
Diplodia pistaciicola	UESTCC 22.0071	OQ190528	OQ241462	OQ275062
Diplodia pseudoseriata	CBS 124906 *	EU080927	EU863181	MG015820
Diplodia quercivora	CBS 133852 *	JX894205	JX894229	MG015821
Diplodia quercivora	MEAN 1017	KU311198	KU311201	N/A
Diplodia rosulata	CBS 116470 *	EU430265	EU430267	EU673132
Diplodia rosulata	CBS 116472	EU430266	EU430268	EU673131
Diplodia sapinea	CBS 393.84 *	DQ458895	DQ458880	DQ458863
Diplodia sapinea	CBS109726 = CMW 04880	KX464094	KX464568	KX464800
Diplodia scrobiculata	CBS 118110 *	AY253292	AY624253	AY624258
Diplodia seriata	UESTCC 22.0072	OQ190529	OQ241463	N/A
Diplodia seriata	CBS 112555 = CAP 063 *	AY259094	AY573220	DQ458856
Diplodia sp. 1	CBS 678.88	AY259104	GU799459	GU799458
Diplodia sp. 2	UCD1275So	GU799471	GU799468	GU799465
Diplodia subglobosa	CBS 124133 = JL 453 *	GQ923856	GQ923824	MT592576
Diplodia subglobosa	CBS 124132 = JL 375	DQ458887	DQ458871	DQ458852
Diplodia tsugae	CBS 418.64 = IMI 197143 *	DQ458888	DQ458873	DQ458855
Note: ex-type strains are indicated with *. N/A: Not available.

## Sheet: Dothiorella
Taxon	Stain Number	GenBank Accession Number
		ITS	tef1	tub2
Dothiorella acacicola	CPC 26349*	NR145255	KX228376	N/A
Dothiorella acericola	KUMCC 18-0137	MK359449	MK361182	N/A
Dothiorella albiziae	MFLUCC 22-0057*	ON751762	ON799588	ON799590
Dothiorella albiziae	MFLU 22-0093	ON707683	N/A	ON677453
Dothiorella alpina	CGMCC 3.18001	KX499645	KX499651	N/A
Dothiorella americana	UCD2272MO*	HQ288219	HQ288263	HQ288298
Dothiorella americana	UCD2252MO	HQ288218	HQ288262	HQ288297
Dothiorella brevicollis	CMW 36463*	NR111703	JQ239390	JQ239371
Dothiorella camelliae	UESTCC 22.0080	OQ190530	N/A	OQ275063
Dothiorella camelliae	UESTCC 22.0079	OQ190532	OQ241465	OQ275065
Dothiorella camelliae	UESTCC 22.0078	OQ190533	OQ241466	OQ275066
Dothiorella camelliae	CGMCC 3.24158	OQ190531	OQ241464	OQ275064
Dothiorella capri-amiss	CBS 121763	EU101323	EU101368	KX464850
Dothiorella casuarini	CBS 120688	DQ846773	DQ875331	N/A
Dothiorella chiangmaiensis	YW177	N/A	N/A	N/A
Dothiorella citricola	ICMP16828	EU673323	EU673290	EU673145
Dothiorella diospyricola	CBS 145972	MT587398	MT592110	MT592581
Dothiorella dulcispinae	CMW 36460	JQ239400	JQ239387	JQ239373
Dothiorella dulcispinae	CMW 25407*	EU101300	MT592120	KX464862
Dothiorella guttulata	MFLUCC 17-0242*	KY797637	N/A	N/A
Dothiorella heterophyllae	CMW 46458*	MN103794	MH548348	MH548324
Dothiorella iberica	CBS 115041*	AY573202	AY573222	EU673096
Dothiorella iberica	CBS 113189	AY573199	AY573230	KX464855
Dothiorella iranica	IRAN1587C	KC898231	KC898214	N/A
Dothiorella italica	MFLUCC 17-0951*	MG828897	MG829267	MT592592
Dothiorella juglandis	CBS 188.87	EU673316	EU673283	EU673119
Dothiorella koae	CMW 48017*	MH447652	MH548338	MH548327
Dothiorella lampangensis	MFLUCC 18-0232	MK347758	MK340869	MK412874
Dothiorella longicollis	CBS 122068	EU144054	EU144069	N/A
Dothiorella magnoliae	CFCC 51563	KY111247	KY213686	N/A
Dothiorella mangifericola	CBS 121760*	EU101290	EU101335	KX464877
Dothiorella mangifericola	IRAN1584C	KC898221	KC898204	N/A
Dothiorella moneti	MUCC505*	EF591920	EF591971	EF591954
Dothiorella obovata	MFLUCC 22-0058*	ON751763	ON799589	ON799591
Dothiorella obovata	MFLU 22-0094	ON707682	N/A	ON677452
Dothiorella omnivora	CBS 140349*	KP205497	KP205470	N/A
Dothiorella parva	CBS 124720*	KC898234	KC898217	KX464866
Dothiorella parva	CBS 124721	KX464123	KX464615	KX464867
Dothiorella plurivora	IRAN1557C	KC898225	KC898208	N/A
Dothiorella pretoriensis	CMW 36480*	JQ239405	JQ239392	JQ239376
Dothiorella prunicola	CAP187	EU673313	EU673280	EU673100
Dothiorella rhamni	MFLUCC 14-0902*	KT240287	MT592111	MT592582
Dothiorella rosaceae	YW255	N/A	N/A	N/A
Dothiorella santali	MUCC 509*	EF591924	EF591975	EF591958
Dothiorella sarmentorum	CBS 115038	AY573206	AY573223	EU673101
Dothiorella sarmentorum	IMI 63581b*	AY573212	AY573235	N/A
Dothiorella sarmentorum	UESTCC 22.0076	OQ190534	N/A	OQ275067
Dothiorella sarmentorum	UESTCC 22.0077	OQ190535	OQ241467	OQ275068
Dothiorella sempervirentis	IRAN1581C	KC898237	KC898219	KX464885
Dothiorella sempervirentis	IRAN1583C	KC898236	KC898220	KX464884
Dothiorella septata	YW173	N/A	N/A	N/A
Dothiorella striata	ICMP 16819	EU673320	EU673287	EU673142
Dothiorella striata	DAR80992*	KJ573643	KJ573640	N/A
Dothiorella symphoricarposicola	MFLUCC 13-0498	KJ742379	KJ742382	N/A
Dothiorella symphoricarposicola	MFLUCC 13-0497*	KJ742378	KJ742381	N/A
Dothiorella tectonae	MFLUCC12-0382	KM396899	KM409637	KM510357
Dothiorella thailandica	MFLUCC 11-0438*	NR_111794	JX646861	JX646844
Dothiorella thripsita	BRIP 51876	KJ573642	KJ573639	KJ577550
Dothiorella uruguayensis	CBS 124908*	NR156208	N/A	KX464886
Dothiorella vidmadera	DAR 78992*	EU768874	EU768881	HM800522
Dothiorella vidmadera	CBS 621.74	KX464129	KX464621	KX464887
Dothiorella vidmadera	CBS 725.79	KX464130	KX464622	KX464888
Dothiorella vinea-gemmae	B116-3*	KJ573644	KJ573641	KJ577552
Dothiorella viticola	WA10NO01*	HM009376	HM800511	HM800519
Dothiorella viticola	WA10NO02	HM009377	HM800512	HM800520
Dothiorella viticola	IRNBS28	MN634039	MN633993	N/A
Dothiorella viticola	MFLUCC 22-0059	ON707685	ON720571	ON677455
Dothiorella yunnana	CGMCC 3.18000	KX499644	KX499650	N/A
Dothiorella zanthoxyli	UESTCC 22.0083	OQ190537	OQ241469	OQ275070
Dothiorella zanthoxyli	UESTCC 22.0084	OQ190538	OQ241470	OQ275071
Dothiorella zanthoxyli *	CGMCC 3.24159	OQ190536	OQ241468	OQ275069
Neofusicoccum luteum	CBS 562.92*	KX464170	KX464690	KX464968
Neofusicoccum luteum	CMW 41365*	NR 147360	KP860702	KP860779
Note: ex-type strains are indicated with *. N/A: Not available.
